# Supplementary material for: (2Z)-2-Fluoro-N-{4-[5-(4-fluoro­phen­yl)-2-methyl­sulfanyl-1H-imidazol-4-yl]-2-pyrid­yl}-3-phenyl­acrylamide
Source: Acta Crystallogr Sect E Struct Rep Online. 2009 Nov 28;65(Pt 12):o3284. doi: 10.1107/S1600536809051010 (PMC2971986; doi:10.1107/S1600536809051010)
Supplement: Supplementary file 1 [file e-65-o3284-sup1.cif]

##############################################################################
###                                                                        ###
###        Electronic paper (Acta Crystallographica Section E)             ###
###                                                                        ###
##############################################################################
#                                                                            #
# This CIF contains the data in a paper accepted for publication in Acta     #
# Crystallographica Section E. It conforms to the requirements of Notes      #
# for Authors for Section E, and has been peer reviewed under the auspices   #
# of the IUCr Commission on Journals.                                        #
#                                                                            #
# Full details of the Crystallographic Information File format               #
# are given in the paper "The Crystallographic Information File (CIF):       #
# a New Standard Archive File for Crystallography" by S. R. Hall, F. H.      #
# Allen and I. D. Brown [Acta Cryst. (1991), A47, 655-685].                  #
#                                                                            #
# The current version of the core CIF dictionary is obtainable from          #
# ftp://ftp.iucr.org/pub/cif_core.dic. The current version number is 2.4.    #
#                                                                            #
# Software is freely available for graphical display of the structure(s) in  #
# this CIF.  For information consult the CIF home page http://www.iucr.org/  #
# cif/home.html                                                              #
#                                                                            #
# This file may be used for bona fide research purposes within the           #
# scientific community so long as proper attribution is given to the journal # 
# article from which it was obtained.                                        #
#                                                                            #
##############################################################################
                                             
data_I
_audit_creation_method     SHELXL-97
_chemical_name_systematic
;\
(2<i>Z</i>)-2-Fluoro-<i>N</i>-{4-[5-(4-fluorophenyl)-2-methylsulfanyl-
1<i>H</i>-imidazol-4-yl]-2-pyridyl}-3-phenylacrylamide
;
_chemical_name_common     ?
_chemical_formula_moiety     'C24 H18 F2 N4 O S'
_chemical_formula_sum     'C24 H18 F2 N4 O S'
_chemical_formula_iupac     'C24 H18 F2 N4 O S'
_chemical_formula_weight     448.48
_chemical_melting_point     ?
_symmetry_cell_setting     monoclinic
_symmetry_space_group_name_H-M     'P 21/c'
_symmetry_space_group_name_Hall     '-P 2ybc'
loop_
    _symmetry_equiv_pos_as_xyz
    'x, y, z'
    '-x, y+1/2, -z+1/2'
    '-x, -y, -z'
    'x, -y-1/2, z-1/2'
_cell_length_a     20.6370(10)
_cell_length_b     7.8413(5)
_cell_length_c     26.256(2)
_cell_angle_alpha     90.00
_cell_angle_beta     93.456(4)
_cell_angle_gamma     90.00
_cell_volume     4241.1(5)
_cell_formula_units_Z     8
_cell_measurement_reflns_used     6588
_cell_measurement_theta_min     2.4
_cell_measurement_theta_max     24.5
_cell_measurement_temperature     173(2)
_exptl_crystal_description     plate
_exptl_crystal_colour     colourless
_exptl_crystal_size_max     0.49
_exptl_crystal_size_mid     0.41
_exptl_crystal_size_min     0.03
_exptl_crystal_density_diffrn     1.405
_exptl_crystal_density_meas     ?
_exptl_crystal_density_method     'not measured'
_exptl_crystal_F_000     1856
_exptl_absorpt_coefficient_mu     0.195
_exptl_absorpt_correction_type     none
_diffrn_ambient_temperature     173(2)
_diffrn_radiation_type     MoK\a
_diffrn_radiation_wavelength     0.71069
_diffrn_radiation_monochromator     graphite
_diffrn_measurement_device_type     'Bruker SMART APEXII'
_diffrn_measurement_device     '\k-geometry diffractometer'
_diffrn_measurement_method     'CCD scan'
_diffrn_detector_area_resol_mean     ?
_diffrn_reflns_number     38383
_diffrn_reflns_av_R_equivalents     0.0697
_diffrn_reflns_av_sigmaI/netI     0.0839
_diffrn_reflns_theta_min     1.79
_diffrn_reflns_theta_max     28.00
_diffrn_reflns_theta_full     28.00
_diffrn_measured_fraction_theta_max     1.000
_diffrn_measured_fraction_theta_full     1.000
_diffrn_reflns_limit_h_min     -27
_diffrn_reflns_limit_h_max     27
_diffrn_reflns_limit_k_min     -10
_diffrn_reflns_limit_k_max     10
_diffrn_reflns_limit_l_min     -34
_diffrn_reflns_limit_l_max     34
_diffrn_standards_number     ?
_diffrn_standards_interval_count     ?
_diffrn_standards_interval_time     ?
_diffrn_standards_decay_%     ?
_refine_special_details
;
Refinement of <i>F</i>^2^ against ALL reflections. The weighted <i>R</i>-factor
<i>wR</i> and goodness of fit <i>S</i> are based on <i>F</i>^2^, conventional
<i>R</i>-factors <i>R</i> are based on <i>F</i>, with <i>F</i> set to zero for
negative <i>F</i>^2^. The threshold expression of <i>F</i>^2^ >
\s(<i>F</i>^2^) is used only for calculating <i>R</i>-factors(gt) <i>etc</i>.
and is not relevant to the choice of reflections for refinement.
<i>R</i>-factors based on <i>F</i>^2^ are statistically about twice as large
as those based on <i>F</i>, and <i>R</i>- factors based on ALL data will be
even larger.
;
_reflns_number_total     10251
_reflns_number_gt     5719
_reflns_threshold_expression     I>2\s(I)
_refine_ls_structure_factor_coef     Fsqd
_refine_ls_matrix_type     full
_refine_ls_R_factor_all     0.1261
_refine_ls_R_factor_gt     0.0578
_refine_ls_wR_factor_gt     0.1258
_refine_ls_wR_factor_ref     0.1490
_refine_ls_goodness_of_fit_ref     1.023
_refine_ls_restrained_S_all     1.023
_refine_ls_number_reflns     10251
_refine_ls_number_parameters     589
_refine_ls_number_restraints     0
_refine_ls_hydrogen_treatment     constr
_refine_ls_weighting_scheme     calc
_refine_ls_weighting_details
         'calc w=1/[\s^2^(Fo^2^)+(0.0647P)^2^+0.5112P] where P=(Fo^2^+2Fc^2^)/3'
_atom_sites_solution_hydrogens     geom
_atom_sites_solution_primary     direct
_atom_sites_solution_secondary     difmap
_refine_ls_shift/su_max     0.000
_refine_ls_shift/su_mean     0.000
_refine_diff_density_max     0.264
_refine_diff_density_min     -0.400
_refine_ls_extinction_method     none
_refine_ls_extinction_coef     ?
loop_
    _atom_type_symbol
    _atom_type_description
    _atom_type_scat_dispersion_real
    _atom_type_scat_dispersion_imag
    _atom_type_scat_source
    'C' 'C' 0.0033 0.0016
                         'International Tables Vol C Tables 4.2.6.8 and 6.1.1.4'
    'H' 'H' 0.0000 0.0000
                         'International Tables Vol C Tables 4.2.6.8 and 6.1.1.4'
    'F' 'F' 0.0171 0.0103
                         'International Tables Vol C Tables 4.2.6.8 and 6.1.1.4'
    'N' 'N' 0.0061 0.0033
                         'International Tables Vol C Tables 4.2.6.8 and 6.1.1.4'
    'O' 'O' 0.0106 0.0060
                         'International Tables Vol C Tables 4.2.6.8 and 6.1.1.4'
    'S' 'S' 0.1246 0.1234
                         'International Tables Vol C Tables 4.2.6.8 and 6.1.1.4'
_computing_data_collection     'APEX2 (Bruker, 2006)'
_computing_cell_refinement     'SAINT (Bruker, 2006)'
_computing_data_reduction     'SAINT (Bruker, 2006)'
_computing_structure_solution     'SIR97 (Altomare <i>et al.</i>,  1999)'
_computing_structure_refinement     'SHELXL97 (Sheldrick, 2008)'
_computing_molecular_graphics     'PLATON (Spek, 2009)'
_computing_publication_material     'PLATON (Spek, 2009)'
loop_
    _atom_site_type_symbol
    _atom_site_label
    _atom_site_fract_x
    _atom_site_fract_y
    _atom_site_fract_z
    _atom_site_U_iso_or_equiv
    _atom_site_adp_type
    _atom_site_calc_flag
    _atom_site_refinement_flags
    _atom_site_occupancy
    _atom_site_disorder_assembly
    _atom_site_disorder_group
    C C1A 0.25992(11) 0.0543(3) 0.02402(9) 0.0321(6) Uani d . 1 . .
    C C2A 0.30501(12) 0.0017(4) -0.01049(9) 0.0403(7) Uani d . 1 . .
    H H2A 0.3500 0.0170 -0.0020 0.048 Uiso calc R 1 . .
    C C3A 0.28548(14) -0.0717(4) -0.05651(10) 0.0479(8) Uani d . 1 . .
    H H3A 0.3168 -0.1059 -0.0796 0.057 Uiso calc R 1 . .
    C C4A 0.22002(14) -0.0955(4) -0.06890(10) 0.0464(7) Uani d . 1 . .
    H H4A 0.2062 -0.1471 -0.1005 0.056 Uiso calc R 1 . .
    C C5A 0.17455(13) -0.0441(4) -0.03539(10) 0.0446(7) Uani d . 1 . .
    H H5A 0.1297 -0.0604 -0.0442 0.054 Uiso calc R 1 . .
    C C6A 0.19366(12) 0.0305(3) 0.01078(9) 0.0361(6) Uani d . 1 . .
    H H6A 0.1620 0.0656 0.0335 0.043 Uiso calc R 1 . .
    C C7A 0.28528(11) 0.1331(3) 0.07146(9) 0.0312(6) Uani d . 1 . .
    H H7A 0.3310 0.1244 0.0774 0.037 Uiso calc R 1 . .
    C C8A 0.25600(10) 0.2143(3) 0.10751(9) 0.0286(6) Uani d . 1 . .
    F F9A 0.19015(6) 0.23695(19) 0.10585(5) 0.0387(4) Uani d . 1 . .
    C C10A 0.29076(10) 0.2946(3) 0.15220(9) 0.0278(6) Uani d . 1 . .
    O O11A 0.34927(7) 0.2716(3) 0.16114(7) 0.0431(5) Uani d . 1 . .
    N N12A 0.25345(8) 0.3933(3) 0.18095(7) 0.0270(5) Uani d . 1 . .
    H H12A 0.2120 0.3966 0.1710 0.032 Uiso calc R 1 . .
    C C13A 0.27134(10) 0.4916(3) 0.22450(8) 0.0255(5) Uani d . 1 . .
    N N14A 0.21954(8) 0.5586(3) 0.24543(7) 0.0274(5) Uani d . 1 . .
    C C15A 0.23191(10) 0.6546(3) 0.28706(8) 0.0277(6) Uani d . 1 . .
    H H15A 0.1960 0.7026 0.3030 0.033 Uiso calc R 1 . .
    C C16A 0.29363(10) 0.6884(3) 0.30840(9) 0.0278(6) Uani d . 1 . .
    H H16A 0.2995 0.7569 0.3382 0.033 Uiso calc R 1 . .
    C C17A 0.34717(10) 0.6201(3) 0.28535(8) 0.0261(5) Uani d . 1 . .
    C C18A 0.33531(10) 0.5178(3) 0.24258(9) 0.0273(6) Uani d . 1 . .
    H H18A 0.3701 0.4668 0.2261 0.033 Uiso calc R 1 . .
    C C19A 0.41346(11) 0.6550(3) 0.30710(9) 0.0306(6) Uani d . 1 . .
    C C20A 0.47089(10) 0.6726(3) 0.28335(9) 0.0289(6) Uani d . 1 . .
    N N21A 0.51724(9) 0.7024(3) 0.32321(7) 0.0327(5) Uani d . 1 . .
    H H21A 0.5655 0.7248 0.3126 0.039 Uiso d R 1 . .
    C C22A 0.48613(11) 0.7018(4) 0.36716(9) 0.0349(6) Uani d . 1 A .
    N N23A 0.42318(9) 0.6751(3) 0.35963(7) 0.0345(5) Uani d . 1 . .
    C C24A 0.48868(10) 0.6741(3) 0.23022(9) 0.0295(6) Uani d . 1 . .
    C C25A 0.44859(11) 0.7483(4) 0.19170(9) 0.0355(6) Uani d . 1 . .
    H H25A 0.4085 0.7971 0.2003 0.043 Uiso calc R 1 . .
    C C26A 0.46526(12) 0.7532(4) 0.14130(10) 0.0429(7) Uani d . 1 . .
    H H26A 0.4376 0.8049 0.1155 0.051 Uiso calc R 1 . .
    C C27A 0.52376(12) 0.6797(4) 0.13016(10) 0.0405(7) Uani d . 1 . .
    C C28A 0.56466(11) 0.6057(4) 0.16634(10) 0.0395(7) Uani d . 1 . .
    H H28A 0.6043 0.5556 0.1572 0.047 Uiso calc R 1 . .
    C C29A 0.54766(10) 0.6045(4) 0.21661(10) 0.0353(6) Uani d . 1 . .
    H H29A 0.5765 0.5557 0.2422 0.042 Uiso calc R 1 . .
    F F30A 0.54117(8) 0.6843(3) 0.08099(6) 0.0651(5) Uani d . 1 . .
    S S31A 0.52898(3) 0.73578(12) 0.42603(3) 0.0509(2) Uani d . 1 . .
    C C32 0.4655(10) 0.760(2) 0.4639(8) 0.066(6) Uani d P 0.40 A 1
    H H32A 0.4338 0.8390 0.4476 0.099 Uiso calc PR 0.40 A 1
    H H32B 0.4813 0.8060 0.4971 0.099 Uiso calc PR 0.40 A 1
    H H32C 0.4449 0.6492 0.4688 0.099 Uiso calc PR 0.40 A 1
    C C32A 0.4635(7) 0.6773(15) 0.4686(5) 0.062(3) Uani d P 0.60 A 2
    H H321 0.4268 0.7556 0.4628 0.093 Uiso calc PR 0.60 A 2
    H H322 0.4801 0.6852 0.5043 0.093 Uiso calc PR 0.60 A 2
    H H323 0.4491 0.5603 0.4612 0.093 Uiso calc PR 0.60 A 2
    C C1B 0.23464(12) -0.3888(3) 0.05008(9) 0.0360(6) Uani d . 1 . .
    C C2B 0.19075(14) -0.4497(4) 0.01153(10) 0.0454(7) Uani d . 1 . .
    H H2B 0.1456 -0.4324 0.0145 0.054 Uiso calc R 1 . .
    C C3B 0.21166(16) -0.5348(4) -0.03086(11) 0.0543(8) Uani d . 1 . .
    H H3B 0.1812 -0.5749 -0.0567 0.065 Uiso calc R 1 . .
    C C4B 0.27734(17) -0.5600(4) -0.03490(12) 0.0579(9) Uani d . 1 . .
    H H4B 0.2923 -0.6166 -0.0640 0.069 Uiso calc R 1 . .
    C C5B 0.32139(15) -0.5038(4) 0.00296(11) 0.0515(8) Uani d . 1 . .
    H H5B 0.3664 -0.5241 0.0000 0.062 Uiso calc R 1 . .
    C C6B 0.30084(13) -0.4178(4) 0.04540(10) 0.0420(7) Uani d . 1 . .
    H H6B 0.3317 -0.3788 0.0711 0.050 Uiso calc R 1 . .
    C C7B 0.20795(12) -0.2954(3) 0.09253(9) 0.0323(6) Uani d . 1 . .
    H H7B 0.1619 -0.2916 0.0915 0.039 Uiso calc R 1 . .
    C C8B 0.23724(10) -0.2157(3) 0.13195(9) 0.0291(6) Uani d . 1 . .
    F F9B 0.30350(6) -0.2114(2) 0.13905(5) 0.0390(4) Uani d . 1 . .
    C C10B 0.20370(10) -0.1218(3) 0.17144(9) 0.0276(6) Uani d . 1 . .
    O O11B 0.14409(7) -0.1189(2) 0.17073(6) 0.0390(5) Uani d . 1 . .
    N N12B 0.24300(8) -0.0391(3) 0.20664(7) 0.0276(5) Uani d . 1 . .
    H H12B 0.2848 -0.0462 0.2019 0.033 Uiso calc R 1 . .
    C C13B 0.22721(10) 0.0563(3) 0.24973(8) 0.0254(5) Uani d . 1 . .
    N N14B 0.28014(8) 0.1086(3) 0.27719(7) 0.0298(5) Uani d . 1 . .
    C C15B 0.26994(11) 0.1989(3) 0.31897(9) 0.0310(6) Uani d . 1 . .
    H H15B 0.3068 0.2383 0.3390 0.037 Uiso calc R 1 . .
    C C16B 0.20928(11) 0.2391(3) 0.33507(9) 0.0301(6) Uani d . 1 . .
    H H16B 0.2050 0.3007 0.3658 0.036 Uiso calc R 1 . .
    C C17B 0.15426(10) 0.1873(3) 0.30525(9) 0.0276(6) Uani d . 1 . .
    C C18B 0.16364(10) 0.0927(3) 0.26147(9) 0.0266(6) Uani d . 1 . .
    H H18B 0.1278 0.0540 0.2402 0.032 Uiso calc R 1 . .
    C C19B 0.08965(11) 0.2330(3) 0.32120(9) 0.0287(6) Uani d . 1 . .
    C C20B 0.03289(10) 0.2665(3) 0.29255(9) 0.0292(6) Uani d . 1 . .
    N N21B -0.01221(9) 0.3001(3) 0.32831(7) 0.0350(5) Uani d . 1 . .
    H H21B -0.0585 0.3148 0.3238 0.042 Uiso d R 1 . .
    C C22B 0.01860(11) 0.2882(4) 0.37505(10) 0.0365(6) Uani d . 1 . .
    N N23B 0.08067(9) 0.2491(3) 0.37314(8) 0.0356(5) Uani d . 1 . .
    C C24B 0.01542(10) 0.2784(3) 0.23753(9) 0.0300(6) Uani d . 1 . .
    C C25B 0.05810(11) 0.3511(4) 0.20433(9) 0.0363(7) Uani d . 1 . .
    H H25B 0.0991 0.3916 0.2175 0.044 Uiso calc R 1 . .
    C C26B 0.04173(12) 0.3652(4) 0.15269(10) 0.0428(7) Uani d . 1 . .
    H H26B 0.0709 0.4152 0.1304 0.051 Uiso calc R 1 . .
    C C27B -0.01775(13) 0.3051(4) 0.13445(9) 0.0458(8) Uani d . 1 . .
    C C28B -0.06105(13) 0.2328(4) 0.16528(10) 0.0493(8) Uani d . 1 . .
    H H28B -0.1017 0.1918 0.1514 0.059 Uiso calc R 1 . .
    C C29B -0.04481(11) 0.2201(4) 0.21709(9) 0.0386(7) Uani d . 1 . .
    H H29B -0.0748 0.1714 0.2390 0.046 Uiso calc R 1 . .
    F F30B -0.03488(8) 0.3204(3) 0.08353(6) 0.0688(6) Uani d . 1 . .
    S S31B -0.02231(3) 0.32522(12) 0.43068(3) 0.0545(2) Uani d . 1 . .
    C C32B 0.03538(14) 0.2332(5) 0.47673(10) 0.0579(9) Uani d . 1 . .
    H H32D 0.0357 0.1090 0.4726 0.087 Uiso calc R 1 . .
    H H32E 0.0232 0.2618 0.5112 0.087 Uiso calc R 1 . .
    H H32F 0.0787 0.2785 0.4715 0.087 Uiso calc R 1 . .
loop_
    _atom_site_aniso_label
    _atom_site_aniso_U_11
    _atom_site_aniso_U_22
    _atom_site_aniso_U_33
    _atom_site_aniso_U_12
    _atom_site_aniso_U_13
    _atom_site_aniso_U_23
    C1A 0.0375(14) 0.0252(15) 0.0331(13) 0.0026(12) -0.0016(10) 0.0026(12)
    C2A 0.0358(14) 0.0448(19) 0.0402(15) 0.0058(13) 0.0005(11) -0.0030(14)
    C3A 0.0564(18) 0.050(2) 0.0372(15) 0.0090(15) 0.0038(13) -0.0065(15)
    C4A 0.0573(18) 0.046(2) 0.0347(15) -0.0010(15) -0.0082(13) -0.0050(14)
    C5A 0.0417(16) 0.044(2) 0.0472(16) -0.0011(14) -0.0084(13) -0.0013(15)
    C6A 0.0384(14) 0.0327(17) 0.0367(14) 0.0000(12) -0.0024(11) 0.0026(13)
    C7A 0.0273(12) 0.0304(16) 0.0356(13) -0.0002(11) -0.0001(10) 0.0022(12)
    C8A 0.0189(11) 0.0308(15) 0.0359(13) -0.0020(10) 0.0000(9) 0.0018(12)
    F9A 0.0204(7) 0.0498(10) 0.0454(8) -0.0009(6) -0.0031(6) -0.0100(8)
    C10A 0.0219(12) 0.0297(16) 0.0317(12) -0.0021(10) 0.0011(9) 0.0042(12)
    O11A 0.0171(8) 0.0648(15) 0.0467(10) 0.0069(8) -0.0036(7) -0.0150(10)
    N12A 0.0139(9) 0.0315(13) 0.0354(11) -0.0016(8) -0.0008(8) -0.0028(10)
    C13A 0.0194(11) 0.0257(15) 0.0311(12) 0.0002(10) 0.0001(9) 0.0036(11)
    N14A 0.0188(9) 0.0333(13) 0.0301(10) -0.0005(9) 0.0016(8) 0.0024(10)
    C15A 0.0198(11) 0.0339(16) 0.0298(12) 0.0018(10) 0.0044(9) 0.0027(12)
    C16A 0.0262(12) 0.0296(15) 0.0275(12) -0.0013(11) 0.0001(9) 0.0014(12)
    C17A 0.0185(11) 0.0294(15) 0.0301(12) -0.0032(10) -0.0018(9) 0.0036(11)
    C18A 0.0151(11) 0.0301(15) 0.0368(13) -0.0020(10) 0.0017(9) 0.0011(12)
    C19A 0.0230(12) 0.0324(16) 0.0359(13) -0.0019(11) -0.0027(10) 0.0001(12)
    C20A 0.0195(11) 0.0295(15) 0.0368(13) -0.0020(10) -0.0054(9) -0.0004(12)
    N21A 0.0208(10) 0.0396(14) 0.0371(12) -0.0025(9) -0.0044(8) -0.0007(11)
    C22A 0.0248(12) 0.0414(18) 0.0374(14) -0.0025(12) -0.0074(10) -0.0029(13)
    N23A 0.0232(10) 0.0424(15) 0.0369(12) -0.0024(9) -0.0058(8) -0.0024(11)
    C24A 0.0188(11) 0.0304(16) 0.0390(14) -0.0060(10) -0.0022(9) 0.0009(12)
    C25A 0.0214(12) 0.0422(18) 0.0424(15) -0.0001(11) -0.0032(10) 0.0026(13)
    C26A 0.0309(14) 0.055(2) 0.0416(15) -0.0021(13) -0.0058(11) 0.0048(14)
    C27A 0.0330(14) 0.053(2) 0.0354(14) -0.0089(13) 0.0035(11) 0.0034(14)
    C28A 0.0214(12) 0.0431(18) 0.0545(17) -0.0028(12) 0.0049(11) 0.0032(15)
    C29A 0.0190(11) 0.0404(17) 0.0460(15) -0.0027(11) -0.0029(10) 0.0069(14)
    F30A 0.0505(10) 0.1027(16) 0.0431(9) -0.0009(10) 0.0123(8) 0.0097(10)
    S31A 0.0308(4) 0.0783(7) 0.0419(4) -0.0027(4) -0.0127(3) -0.0081(4)
    C32 0.046(6) 0.114(17) 0.035(6) -0.021(10) -0.012(4) 0.009(9)
    C32A 0.040(4) 0.110(10) 0.037(4) -0.006(6) 0.007(3) -0.009(6)
    C1B 0.0474(16) 0.0239(15) 0.0372(14) -0.0009(12) 0.0056(12) 0.0035(13)
    C2B 0.0563(18) 0.0349(18) 0.0446(16) -0.0010(14) 0.0008(13) -0.0017(15)
    C3B 0.079(2) 0.040(2) 0.0437(17) -0.0031(17) 0.0020(15) -0.0050(16)
    C4B 0.097(3) 0.033(2) 0.0457(18) 0.0049(18) 0.0202(18) -0.0004(16)
    C5B 0.063(2) 0.040(2) 0.0534(18) 0.0052(16) 0.0195(15) -0.0011(16)
    C6B 0.0485(16) 0.0308(17) 0.0476(16) 0.0003(13) 0.0105(13) 0.0003(14)
    C7B 0.0297(13) 0.0296(16) 0.0377(14) 0.0001(11) 0.0040(10) 0.0034(13)
    C8B 0.0204(11) 0.0303(16) 0.0366(13) 0.0019(10) 0.0015(10) 0.0055(12)
    F9B 0.0201(7) 0.0496(11) 0.0472(9) 0.0060(6) 0.0011(6) -0.0059(8)
    C10B 0.0206(12) 0.0268(15) 0.0353(13) -0.0021(10) 0.0020(9) 0.0062(12)
    O11B 0.0178(8) 0.0516(13) 0.0475(10) -0.0040(8) 0.0013(7) -0.0078(9)
    N12B 0.0143(9) 0.0303(13) 0.0385(11) 0.0018(8) 0.0035(8) -0.0001(10)
    C13B 0.0191(11) 0.0246(15) 0.0327(13) 0.0002(10) 0.0028(9) 0.0029(11)
    N14B 0.0177(9) 0.0328(13) 0.0387(11) -0.0014(9) -0.0003(8) 0.0007(11)
    C15B 0.0223(12) 0.0328(16) 0.0370(14) -0.0021(11) -0.0062(10) -0.0019(13)
    C16B 0.0260(12) 0.0336(16) 0.0306(12) -0.0001(11) 0.0007(9) 0.0007(12)
    C17B 0.0214(11) 0.0302(15) 0.0314(12) -0.0006(10) 0.0034(9) 0.0063(12)
    C18B 0.0148(10) 0.0294(15) 0.0357(13) 0.0010(10) 0.0011(9) 0.0017(12)
    C19B 0.0231(12) 0.0321(16) 0.0312(13) 0.0007(11) 0.0042(9) -0.0001(12)
    C20B 0.0198(11) 0.0330(16) 0.0355(13) 0.0013(10) 0.0080(9) -0.0010(12)
    N21B 0.0211(10) 0.0463(15) 0.0382(12) 0.0016(10) 0.0075(8) -0.0024(11)
    C22B 0.0275(13) 0.0459(19) 0.0367(14) -0.0031(12) 0.0076(11) -0.0034(13)
    N23B 0.0272(11) 0.0460(15) 0.0342(11) 0.0027(10) 0.0066(8) -0.0037(11)
    C24B 0.0199(11) 0.0356(17) 0.0350(13) 0.0073(11) 0.0056(9) 0.0020(12)
    C25B 0.0237(12) 0.0422(18) 0.0436(15) 0.0051(12) 0.0066(10) 0.0055(14)
    C26B 0.0349(14) 0.054(2) 0.0408(15) 0.0085(13) 0.0133(12) 0.0053(14)
    C27B 0.0374(15) 0.071(2) 0.0289(14) 0.0147(15) 0.0028(11) -0.0002(15)
    C28B 0.0281(14) 0.078(2) 0.0412(15) 0.0041(14) 0.0009(11) -0.0001(16)
    C29B 0.0231(12) 0.057(2) 0.0366(14) 0.0035(12) 0.0059(10) -0.0005(14)
    F30B 0.0563(11) 0.1181(18) 0.0319(9) 0.0141(11) 0.0019(7) 0.0054(10)
    S31B 0.0370(4) 0.0870(7) 0.0411(4) 0.0055(4) 0.0154(3) -0.0076(4)
    C32B 0.0510(18) 0.087(3) 0.0360(15) -0.0105(17) 0.0088(13) 0.0013(17)
_geom_special_details
;
All e.s.d.'s (except the e.s.d. in the dihedral angle between two l.s. planes)
are estimated using the full covariance matrix. The cell e.s.d.'s are taken
into account individually in the estimation of e.s.d.'s in distances, angles
and torsion angles; correlations between e.s.d.'s in cell parameters are only
used when they are defined by crystal symmetry. An approximate (isotropic)
treatment of cell e.s.d.'s is used for estimating e.s.d.'s involving l.s.
planes.
;
loop_
    _geom_bond_atom_site_label_1
    _geom_bond_atom_site_label_2
    _geom_bond_site_symmetry_2
    _geom_bond_distance
    _geom_bond_publ_flag
    C1A C2A . 1.400(3) ?
    C1A C6A . 1.403(3) ?
    C1A C7A . 1.459(3) ?
    C2A C3A . 1.377(4) ?
    C2A H2A . 0.9500 ?
    C3A C4A . 1.383(4) ?
    C3A H3A . 0.9500 ?
    C4A C5A . 1.384(4) ?
    C4A H4A . 0.9500 ?
    C5A C6A . 1.382(3) ?
    C5A H5A . 0.9500 ?
    C6A H6A . 0.9500 ?
    C7A C8A . 1.317(3) ?
    C7A H7A . 0.9500 ?
    C8A F9A . 1.369(2) ?
    C8A C10A . 1.479(3) ?
    C10A O11A . 1.230(3) ?
    C10A N12A . 1.353(3) ?
    N12A C13A . 1.410(3) ?
    N12A H12A . 0.8800 ?
    C13A N14A . 1.338(3) ?
    C13A C18A . 1.391(3) ?
    N14A C15A . 1.339(3) ?
    C15A C16A . 1.386(3) ?
    C15A H15A . 0.9500 ?
    C16A C17A . 1.398(3) ?
    C16A H16A . 0.9500 ?
    C17A C18A . 1.389(3) ?
    C17A C19A . 1.476(3) ?
    C18A H18A . 0.9500 ?
    C19A C20A . 1.379(3) ?
    C19A N23A . 1.391(3) ?
    C20A N21A . 1.395(3) ?
    C20A C24A . 1.464(3) ?
    N21A C22A . 1.354(3) ?
    N21A H21A . 1.0641 ?
    C22A N23A . 1.319(3) ?
    C22A S31A . 1.754(2) ?
    C24A C25A . 1.395(3) ?
    C24A C29A . 1.400(3) ?
    C25A C26A . 1.388(3) ?
    C25A H25A . 0.9500 ?
    C26A C27A . 1.385(4) ?
    C26A H26A . 0.9500 ?
    C27A F30A . 1.361(3) ?
    C27A C28A . 1.362(4) ?
    C28A C29A . 1.386(3) ?
    C28A H28A . 0.9500 ?
    C29A H29A . 0.9500 ?
    S31A C32 . 1.70(2) ?
    S31A C32A . 1.863(12) ?
    C32 H32A . 0.9800 ?
    C32 H32B . 0.9800 ?
    C32 H32C . 0.9800 ?
    C32A H321 . 0.9800 ?
    C32A H322 . 0.9800 ?
    C32A H323 . 0.9800 ?
    C1B C6B . 1.398(4) ?
    C1B C2B . 1.401(4) ?
    C1B C7B . 1.468(3) ?
    C2B C3B . 1.389(4) ?
    C2B H2B . 0.9500 ?
    C3B C4B . 1.380(4) ?
    C3B H3B . 0.9500 ?
    C4B C5B . 1.379(4) ?
    C4B H4B . 0.9500 ?
    C5B C6B . 1.391(4) ?
    C5B H5B . 0.9500 ?
    C6B H6B . 0.9500 ?
    C7B C8B . 1.324(3) ?
    C7B H7B . 0.9500 ?
    C8B F9B . 1.369(2) ?
    C8B C10B . 1.478(3) ?
    C10B O11B . 1.229(2) ?
    C10B N12B . 1.357(3) ?
    N12B C13B . 1.411(3) ?
    N12B H12B . 0.8800 ?
    C13B N14B . 1.336(3) ?
    C13B C18B . 1.395(3) ?
    N14B C15B . 1.333(3) ?
    C15B C16B . 1.382(3) ?
    C15B H15B . 0.9500 ?
    C16B C17B . 1.400(3) ?
    C16B H16B . 0.9500 ?
    C17B C18B . 1.392(3) ?
    C17B C19B . 1.466(3) ?
    C18B H18B . 0.9500 ?
    C19B C20B . 1.379(3) ?
    C19B N23B . 1.393(3) ?
    C20B N21B . 1.387(3) ?
    C20B C24B . 1.470(3) ?
    N21B C22B . 1.351(3) ?
    N21B H21B . 0.9614 ?
    C22B N23B . 1.321(3) ?
    C22B S31B . 1.755(2) ?
    C24B C25B . 1.398(3) ?
    C24B C29B . 1.400(3) ?
    C25B C26B . 1.382(3) ?
    C25B H25B . 0.9500 ?
    C26B C27B . 1.374(4) ?
    C26B H26B . 0.9500 ?
    C27B C28B . 1.365(4) ?
    C27B F30B . 1.367(3) ?
    C28B C29B . 1.385(3) ?
    C28B H28B . 0.9500 ?
    C29B H29B . 0.9500 ?
    S31B C32B . 1.796(3) ?
    C32B H32D . 0.9800 ?
    C32B H32E . 0.9800 ?
    C32B H32F . 0.9800 ?
loop_
    _geom_angle_atom_site_label_1
    _geom_angle_atom_site_label_2
    _geom_angle_atom_site_label_3
    _geom_angle_site_symmetry_1
    _geom_angle_site_symmetry_3
    _geom_angle
    _geom_angle_publ_flag
    C2A C1A C6A . . 118.5(2) ?
    C2A C1A C7A . . 117.3(2) ?
    C6A C1A C7A . . 124.2(2) ?
    C3A C2A C1A . . 121.4(2) ?
    C3A C2A H2A . . 119.3 ?
    C1A C2A H2A . . 119.3 ?
    C2A C3A C4A . . 119.5(3) ?
    C2A C3A H3A . . 120.2 ?
    C4A C3A H3A . . 120.2 ?
    C3A C4A C5A . . 120.1(3) ?
    C3A C4A H4A . . 120.0 ?
    C5A C4A H4A . . 120.0 ?
    C6A C5A C4A . . 120.8(2) ?
    C6A C5A H5A . . 119.6 ?
    C4A C5A H5A . . 119.6 ?
    C5A C6A C1A . . 119.7(2) ?
    C5A C6A H6A . . 120.1 ?
    C1A C6A H6A . . 120.1 ?
    C8A C7A C1A . . 131.4(2) ?
    C8A C7A H7A . . 114.3 ?
    C1A C7A H7A . . 114.3 ?
    C7A C8A F9A . . 122.5(2) ?
    C7A C8A C10A . . 123.7(2) ?
    F9A C8A C10A . . 113.77(19) ?
    O11A C10A N12A . . 124.2(2) ?
    O11A C10A C8A . . 120.8(2) ?
    N12A C10A C8A . . 114.91(19) ?
    C10A N12A C13A . . 129.43(18) ?
    C10A N12A H12A . . 115.3 ?
    C13A N12A H12A . . 115.3 ?
    N14A C13A C18A . . 124.6(2) ?
    N14A C13A N12A . . 111.76(18) ?
    C18A C13A N12A . . 123.7(2) ?
    C13A N14A C15A . . 115.97(18) ?
    N14A C15A C16A . . 124.3(2) ?
    N14A C15A H15A . . 117.9 ?
    C16A C15A H15A . . 117.9 ?
    C15A C16A C17A . . 118.9(2) ?
    C15A C16A H16A . . 120.6 ?
    C17A C16A H16A . . 120.6 ?
    C18A C17A C16A . . 117.77(19) ?
    C18A C17A C19A . . 122.3(2) ?
    C16A C17A C19A . . 120.0(2) ?
    C17A C18A C13A . . 118.6(2) ?
    C17A C18A H18A . . 120.7 ?
    C13A C18A H18A . . 120.7 ?
    C20A C19A N23A . . 111.14(19) ?
    C20A C19A C17A . . 130.2(2) ?
    N23A C19A C17A . . 118.68(19) ?
    C19A C20A N21A . . 104.3(2) ?
    C19A C20A C24A . . 134.7(2) ?
    N21A C20A C24A . . 120.91(19) ?
    C22A N21A C20A . . 107.46(19) ?
    C22A N21A H21A . . 136.3 ?
    C20A N21A H21A . . 116.2 ?
    N23A C22A N21A . . 112.7(2) ?
    N23A C22A S31A . . 126.6(2) ?
    N21A C22A S31A . . 120.71(17) ?
    C22A N23A C19A . . 104.40(19) ?
    C25A C24A C29A . . 117.7(2) ?
    C25A C24A C20A . . 121.5(2) ?
    C29A C24A C20A . . 120.8(2) ?
    C26A C25A C24A . . 122.2(2) ?
    C26A C25A H25A . . 118.9 ?
    C24A C25A H25A . . 118.9 ?
    C27A C26A C25A . . 117.3(2) ?
    C27A C26A H26A . . 121.3 ?
    C25A C26A H26A . . 121.3 ?
    F30A C27A C28A . . 119.0(2) ?
    F30A C27A C26A . . 118.2(2) ?
    C28A C27A C26A . . 122.8(2) ?
    C27A C28A C29A . . 119.0(2) ?
    C27A C28A H28A . . 120.5 ?
    C29A C28A H28A . . 120.5 ?
    C28A C29A C24A . . 120.9(2) ?
    C28A C29A H29A . . 119.5 ?
    C24A C29A H29A . . 119.5 ?
    C32 S31A C22A . . 99.6(7) ?
    C22A S31A C32A . . 98.4(5) ?
    S31A C32 H32A . . 109.5 ?
    S31A C32 H32B . . 109.5 ?
    S31A C32 H32C . . 109.5 ?
    S31A C32A H321 . . 109.5 ?
    S31A C32A H322 . . 109.5 ?
    H321 C32A H322 . . 109.5 ?
    S31A C32A H323 . . 109.5 ?
    H321 C32A H323 . . 109.5 ?
    H322 C32A H323 . . 109.5 ?
    C6B C1B C2B . . 118.3(2) ?
    C6B C1B C7B . . 124.1(2) ?
    C2B C1B C7B . . 117.6(2) ?
    C3B C2B C1B . . 121.6(3) ?
    C3B C2B H2B . . 119.2 ?
    C1B C2B H2B . . 119.2 ?
    C4B C3B C2B . . 119.0(3) ?
    C4B C3B H3B . . 120.5 ?
    C2B C3B H3B . . 120.5 ?
    C5B C4B C3B . . 120.4(3) ?
    C5B C4B H4B . . 119.8 ?
    C3B C4B H4B . . 119.8 ?
    C4B C5B C6B . . 120.9(3) ?
    C4B C5B H5B . . 119.6 ?
    C6B C5B H5B . . 119.6 ?
    C5B C6B C1B . . 119.8(3) ?
    C5B C6B H6B . . 120.1 ?
    C1B C6B H6B . . 120.1 ?
    C8B C7B C1B . . 130.9(2) ?
    C8B C7B H7B . . 114.6 ?
    C1B C7B H7B . . 114.6 ?
    C7B C8B F9B . . 121.6(2) ?
    C7B C8B C10B . . 125.0(2) ?
    F9B C8B C10B . . 113.5(2) ?
    O11B C10B N12B . . 123.9(2) ?
    O11B C10B C8B . . 120.6(2) ?
    N12B C10B C8B . . 115.46(19) ?
    C10B N12B C13B . . 129.94(18) ?
    C10B N12B H12B . . 115.0 ?
    C13B N12B H12B . . 115.0 ?
    N14B C13B C18B . . 124.5(2) ?
    N14B C13B N12B . . 112.00(18) ?
    C18B C13B N12B . . 123.5(2) ?
    C15B N14B C13B . . 116.26(19) ?
    N14B C15B C16B . . 124.3(2) ?
    N14B C15B H15B . . 117.8 ?
    C16B C15B H15B . . 117.8 ?
    C15B C16B C17B . . 118.8(2) ?
    C15B C16B H16B . . 120.6 ?
    C17B C16B H16B . . 120.6 ?
    C18B C17B C16B . . 117.9(2) ?
    C18B C17B C19B . . 122.7(2) ?
    C16B C17B C19B . . 119.4(2) ?
    C17B C18B C13B . . 118.1(2) ?
    C17B C18B H18B . . 120.9 ?
    C13B C18B H18B . . 120.9 ?
    C20B C19B N23B . . 111.0(2) ?
    C20B C19B C17B . . 130.4(2) ?
    N23B C19B C17B . . 118.6(2) ?
    C19B C20B N21B . . 104.5(2) ?
    C19B C20B C24B . . 134.3(2) ?
    N21B C20B C24B . . 121.2(2) ?
    C22B N21B C20B . . 107.68(19) ?
    C22B N21B H21B . . 122.0 ?
    C20B N21B H21B . . 129.9 ?
    N23B C22B N21B . . 112.7(2) ?
    N23B C22B S31B . . 125.9(2) ?
    N21B C22B S31B . . 121.39(18) ?
    C22B N23B C19B . . 104.2(2) ?
    C25B C24B C29B . . 118.2(2) ?
    C25B C24B C20B . . 120.8(2) ?
    C29B C24B C20B . . 121.0(2) ?
    C26B C25B C24B . . 121.2(2) ?
    C26B C25B H25B . . 119.4 ?
    C24B C25B H25B . . 119.4 ?
    C27B C26B C25B . . 118.4(2) ?
    C27B C26B H26B . . 120.8 ?
    C25B C26B H26B . . 120.8 ?
    C28B C27B F30B . . 118.5(2) ?
    C28B C27B C26B . . 122.6(2) ?
    F30B C27B C26B . . 118.9(2) ?
    C27B C28B C29B . . 118.9(3) ?
    C27B C28B H28B . . 120.5 ?
    C29B C28B H28B . . 120.5 ?
    C28B C29B C24B . . 120.7(2) ?
    C28B C29B H29B . . 119.7 ?
    C24B C29B H29B . . 119.7 ?
    C22B S31B C32B . . 99.27(13) ?
    S31B C32B H32D . . 109.5 ?
    S31B C32B H32E . . 109.5 ?
    H32D C32B H32E . . 109.5 ?
    S31B C32B H32F . . 109.5 ?
    H32D C32B H32F . . 109.5 ?
    H32E C32B H32F . . 109.5 ?
loop_
    _geom_torsion_atom_site_label_1
    _geom_torsion_atom_site_label_2
    _geom_torsion_atom_site_label_3
    _geom_torsion_atom_site_label_4
    _geom_torsion_site_symmetry_1
    _geom_torsion_site_symmetry_2
    _geom_torsion_site_symmetry_3
    _geom_torsion_site_symmetry_4
    _geom_torsion
    _geom_torsion_publ_flag
    C6A C1A C2A C3A . . . . 0.0(4) ?
    C7A C1A C2A C3A . . . . -179.1(3) ?
    C1A C2A C3A C4A . . . . -0.5(4) ?
    C2A C3A C4A C5A . . . . 0.6(5) ?
    C3A C4A C5A C6A . . . . -0.3(5) ?
    C4A C5A C6A C1A . . . . -0.2(4) ?
    C2A C1A C6A C5A . . . . 0.3(4) ?
    C7A C1A C6A C5A . . . . 179.4(3) ?
    C2A C1A C7A C8A . . . . 169.8(3) ?
    C6A C1A C7A C8A . . . . -9.3(4) ?
    C1A C7A C8A F9A . . . . 1.0(4) ?
    C1A C7A C8A C10A . . . . -176.6(3) ?
    C7A C8A C10A O11A . . . . -8.9(4) ?
    F9A C8A C10A O11A . . . . 173.3(2) ?
    C7A C8A C10A N12A . . . . 170.6(2) ?
    F9A C8A C10A N12A . . . . -7.2(3) ?
    O11A C10A N12A C13A . . . . 1.9(4) ?
    C8A C10A N12A C13A . . . . -177.6(2) ?
    C10A N12A C13A N14A . . . . -173.8(2) ?
    C10A N12A C13A C18A . . . . 7.4(4) ?
    C18A C13A N14A C15A . . . . -1.0(3) ?
    N12A C13A N14A C15A . . . . -179.9(2) ?
    C13A N14A C15A C16A . . . . 0.8(3) ?
    N14A C15A C16A C17A . . . . 0.5(4) ?
    C15A C16A C17A C18A . . . . -1.4(3) ?
    C15A C16A C17A C19A . . . . 179.6(2) ?
    C16A C17A C18A C13A . . . . 1.2(3) ?
    C19A C17A C18A C13A . . . . -179.9(2) ?
    N14A C13A C18A C17A . . . . 0.1(4) ?
    N12A C13A C18A C17A . . . . 178.7(2) ?
    C18A C17A C19A C20A . . . . 33.6(4) ?
    C16A C17A C19A C20A . . . . -147.5(3) ?
    C18A C17A C19A N23A . . . . -146.5(2) ?
    C16A C17A C19A N23A . . . . 32.4(3) ?
    N23A C19A C20A N21A . . . . 0.7(3) ?
    C17A C19A C20A N21A . . . . -179.4(3) ?
    N23A C19A C20A C24A . . . . -175.8(3) ?
    C17A C19A C20A C24A . . . . 4.1(5) ?
    C19A C20A N21A C22A . . . . -0.2(3) ?
    C24A C20A N21A C22A . . . . 176.9(2) ?
    C20A N21A C22A N23A . . . . -0.4(3) ?
    C20A N21A C22A S31A . . . . -179.91(19) ?
    N21A C22A N23A C19A . . . . 0.8(3) ?
    S31A C22A N23A C19A . . . . -179.7(2) ?
    C20A C19A N23A C22A . . . . -0.9(3) ?
    C17A C19A N23A C22A . . . . 179.1(2) ?
    C19A C20A C24A C25A . . . . 36.6(4) ?
    N21A C20A C24A C25A . . . . -139.5(3) ?
    C19A C20A C24A C29A . . . . -145.1(3) ?
    N21A C20A C24A C29A . . . . 38.9(4) ?
    C29A C24A C25A C26A . . . . 0.5(4) ?
    C20A C24A C25A C26A . . . . 178.9(2) ?
    C24A C25A C26A C27A . . . . 0.5(4) ?
    C25A C26A C27A F30A . . . . -179.6(2) ?
    C25A C26A C27A C28A . . . . -0.5(4) ?
    F30A C27A C28A C29A . . . . 178.5(2) ?
    C26A C27A C28A C29A . . . . -0.5(4) ?
    C27A C28A C29A C24A . . . . 1.6(4) ?
    C25A C24A C29A C28A . . . . -1.6(4) ?
    C20A C24A C29A C28A . . . . 180.0(2) ?
    N23A C22A S31A C32 . . . . -10.0(6) ?
    N21A C22A S31A C32 . . . . 169.4(6) ?
    N23A C22A S31A C32A . . . . 11.0(5) ?
    N21A C22A S31A C32A . . . . -169.5(5) ?
    C6B C1B C2B C3B . . . . -0.9(4) ?
    C7B C1B C2B C3B . . . . 178.0(3) ?
    C1B C2B C3B C4B . . . . 0.2(4) ?
    C2B C3B C4B C5B . . . . 0.9(5) ?
    C3B C4B C5B C6B . . . . -1.3(5) ?
    C4B C5B C6B C1B . . . . 0.5(4) ?
    C2B C1B C6B C5B . . . . 0.6(4) ?
    C7B C1B C6B C5B . . . . -178.3(3) ?
    C6B C1B C7B C8B . . . . 3.5(4) ?
    C2B C1B C7B C8B . . . . -175.4(3) ?
    C1B C7B C8B F9B . . . . -0.7(4) ?
    C1B C7B C8B C10B . . . . 178.1(2) ?
    C7B C8B C10B O11B . . . . 3.2(4) ?
    F9B C8B C10B O11B . . . . -177.9(2) ?
    C7B C8B C10B N12B . . . . -175.6(2) ?
    F9B C8B C10B N12B . . . . 3.3(3) ?
    O11B C10B N12B C13B . . . . 3.6(4) ?
    C8B C10B N12B C13B . . . . -177.7(2) ?
    C10B N12B C13B N14B . . . . 175.7(2) ?
    C10B N12B C13B C18B . . . . -5.0(4) ?
    C18B C13B N14B C15B . . . . 1.2(4) ?
    N12B C13B N14B C15B . . . . -179.5(2) ?
    C13B N14B C15B C16B . . . . 0.5(4) ?
    N14B C15B C16B C17B . . . . -2.1(4) ?
    C15B C16B C17B C18B . . . . 2.0(4) ?
    C15B C16B C17B C19B . . . . -178.4(2) ?
    C16B C17B C18B C13B . . . . -0.5(3) ?
    C19B C17B C18B C13B . . . . 179.9(2) ?
    N14B C13B C18B C17B . . . . -1.2(4) ?
    N12B C13B C18B C17B . . . . 179.6(2) ?
    C18B C17B C19B C20B . . . . -32.0(4) ?
    C16B C17B C19B C20B . . . . 148.5(3) ?
    C18B C17B C19B N23B . . . . 148.8(2) ?
    C16B C17B C19B N23B . . . . -30.8(3) ?
    N23B C19B C20B N21B . . . . -1.4(3) ?
    C17B C19B C20B N21B . . . . 179.3(3) ?
    N23B C19B C20B C24B . . . . 175.7(3) ?
    C17B C19B C20B C24B . . . . -3.6(5) ?
    C19B C20B N21B C22B . . . . 0.9(3) ?
    C24B C20B N21B C22B . . . . -176.7(2) ?
    C20B N21B C22B N23B . . . . -0.1(3) ?
    C20B N21B C22B S31B . . . . 179.12(19) ?
    N21B C22B N23B C19B . . . . -0.8(3) ?
    S31B C22B N23B C19B . . . . -179.9(2) ?
    C20B C19B N23B C22B . . . . 1.3(3) ?
    C17B C19B N23B C22B . . . . -179.3(2) ?
    C19B C20B C24B C25B . . . . -37.8(4) ?
    N21B C20B C24B C25B . . . . 138.9(3) ?
    C19B C20B C24B C29B . . . . 143.4(3) ?
    N21B C20B C24B C29B . . . . -39.9(4) ?
    C29B C24B C25B C26B . . . . -0.1(4) ?
    C20B C24B C25B C26B . . . . -179.0(2) ?
    C24B C25B C26B C27B . . . . -0.3(4) ?
    C25B C26B C27B C28B . . . . 0.1(5) ?
    C25B C26B C27B F30B . . . . 179.1(3) ?
    F30B C27B C28B C29B . . . . -178.6(3) ?
    C26B C27B C28B C29B . . . . 0.4(5) ?
    C27B C28B C29B C24B . . . . -0.9(4) ?
    C25B C24B C29B C28B . . . . 0.7(4) ?
    C20B C24B C29B C28B . . . . 179.6(3) ?
    N23B C22B S31B C32B . . . . -16.4(3) ?
    N21B C22B S31B C32B . . . . 164.5(2) ?
loop_
    _geom_hbond_atom_site_label_D
    _geom_hbond_atom_site_label_H
    _geom_hbond_atom_site_label_A
    _geom_hbond_site_symmetry_A
    _geom_hbond_distance_DH
    _geom_hbond_distance_HA
    _geom_hbond_distance_DA
    _geom_hbond_angle_DHA
    N12A H12A F9A . 0.88 2.15 2.605(2) 112
    N21A H21A O11A 2_655 1.06 1.89 2.813(2) 143
    N12B H12B F9B . 0.88 2.15 2.608(2) 112
    N21B H21B O11B 2 0.96 1.86 2.796(2) 165
data_global
_journal_date_recd_electronic     2009-11-18
_journal_date_accepted     2009-11-26
_journal_name_full     'Acta Crystallographica, Section E'
_journal_year     2009
_journal_volume     65
_journal_issue     12
_journal_page_first     o3284
_journal_page_last     o3284
_journal_paper_category     QO
_journal_coeditor_code     IM2165
_publ_contact_author_name     'Stefan Laufer'
_publ_contact_author_address
;
Eberhard-Karls-University T\"ubingen,
Auf der Morgenstelle 8
72076 T\"ubingen
Germany
;
_publ_contact_author_email     'stefan.laufer@uni-tuebingen.de'
_publ_contact_author_fax     ?
_publ_contact_author_phone     ?
_publ_section_title
;\
(2<i>Z</i>)-2-Fluoro-<i>N</i>-{4-[5-(4-fluorophenyl)-2-methylsulfanyl-\
1<i>H</i>-imidazol-4-yl]-2-pyridyl}-3-phenylacrylamide
;
loop_
    _publ_author_name
    _publ_author_address
    'Selig, Roland'
;
Eberhard-Karls-University T\"ubingen
Auf der Morgenstelle 8
72076 T\"ubingen
Germany
;
    'Schollmeyer, Dieter'
;
Universit\"atMainz
Institut f\"ur Organische Chemie
Duesbergweg 10-14
55099 Mainz
Germany
;
    'Stegmiller, Thomas'
;
Eberhard-Karls-University T\"ubingen
Auf der Morgenstelle 8
72076 T\"ubingen
Germany
;
    'Albrecht, Wolfgang'
;
c-a-i-r biosciences GmbH
Paul-Ehrlich-Str. 15
72076 T\"ubingen
Germany
;
    'Laufer, Stefan'
;
Eberhard-Karls-University T\"ubingen
Auf der Morgenstelle 8
72076 T\"ubingen
Germany
;
