# Supplementary material for: (2Z)-2-Fluoro-N-{4-[5-(4-fluoro­phen­yl)-2-methyl­sulfanyl-1H-imidazol-4-yl]-2-pyrid­yl}-3-phenyl­acrylamide
Source: Acta Crystallogr Sect E Struct Rep Online. 2009 Nov 28;65(Pt 12):o3284. doi: 10.1107/S1600536809051010 (PMC2971986; doi:10.1107/S1600536809051010)
Supplement: Supplementary file 2 [file e-65-o3284-Isup2.hkl]

# 
# h,k,l, Fc-squared, Fo-squared, sigma(Fo-squared) and status flag 
# 
data_I
_shelx_title ' rn4369 in P21/c' 
_shelx_refln_list_code          4 
_shelx_F_calc_maximum      573.59 
_exptl_crystal_F_000      1856.00 
_reflns_d_resolution_high  0.7569 
 
loop_ 
 _symmetry_equiv_pos_as_xyz 
 'x, y, z' 
 '-x, y+1/2, -z+1/2' 
 '-x, -y, -z' 
 'x, -y-1/2, z-1/2' 
 
_cell_length_a    20.6371 
_cell_length_b     7.8413 
_cell_length_c    26.2560 
_cell_angle_alpha  90.000 
_cell_angle_beta   93.456 
_cell_angle_gamma  90.000 
 
_shelx_F_squared_multiplier     1.000 
 
loop_ 
 _refln_index_h 
 _refln_index_k 
 _refln_index_l 
 _refln_F_squared_calc 
 _refln_F_squared_meas 
 _refln_F_squared_sigma 
 _refln_observed_status 
   2   0   0     2268.40     2700.55     99.53 o 
   3   0   0      187.06      244.62     15.67 o 
   4   0   0   329010.44   363202.09   8701.92 o 
   5   0   0       71.35       80.92     14.12 o 
   6   0   0     8036.50     9346.63    230.94 o 
   7   0   0      596.72      654.13     30.35 o 
   8   0   0     8144.16     8716.64    218.42 o 
   9   0   0      391.52      512.72     40.20 o 
  10   0   0     1027.49      992.13     35.99 o 
  11   0   0      554.34      649.21     42.10 o 
  12   0   0     6779.18     6750.34    172.50 o 
  13   0   0      113.36      140.93     21.11 o 
  14   0   0       79.74       84.86     21.30 o 
  15   0   0       18.30       46.40     20.97 o 
  16   0   0     9631.93     9430.25    239.70 o 
  17   0   0      366.74      525.96     46.00 o 
  18   0   0     5098.31     4743.89    193.85 o 
  19   0   0      135.60      187.57     38.21 o 
  20   0   0      159.10      198.07     38.89 o 
  21   0   0      124.35      108.55     49.94 o 
  22   0   0     1657.13     1627.77    103.88 o 
  23   0   0        6.76       48.49     49.25 o 
  24   0   0      284.09      317.59     62.27 o 
  25   0   0      175.65       21.87     71.55 o 
  26   0   0        1.71        6.15     69.36 o 
  27   0   0       82.53      130.96     76.72 o 
   2   1   0     1575.93     1563.70     42.28 o 
   3   1   0        1.98        5.22      6.77 o 
   4   1   0      467.69      589.90     20.80 o 
   5   1   0        5.34        3.53      9.23 o 
   6   1   0     4580.86     4703.90     85.69 o 
   7   1   0      104.57      120.07     11.32 o 
   8   1   0     2238.69     2273.87     42.35 o 
   9   1   0      613.64      719.03     20.96 o 
  10   1   0    26932.01    29589.10    452.47 o 
  11   1   0      812.90      996.40     27.20 o 
  12   1   0     3108.71     3661.03     77.60 o 
  13   1   0      298.75      400.50     20.01 o 
  14   1   0     3025.79     3120.37     64.87 o 
  15   1   0       22.70       25.07     16.44 o 
  16   1   0      846.88      985.99     36.43 o 
  17   1   0      528.85      555.79     29.74 o 
  18   1   0      527.38      571.38     30.95 o 
  19   1   0       94.88      128.97     27.34 o 
  20   1   0       30.50       12.87     29.38 o 
  21   1   0      204.16      242.00     42.55 o 
  22   1   0       58.54       97.24     39.28 o 
  23   1   0      203.86      190.83     50.55 o 
  24   1   0        8.35       -4.72     38.35 o 
  25   1   0       87.56      131.60     43.92 o 
  26   1   0      386.80      453.02     55.08 o 
  27   1   0      180.07      217.77     69.08 o 
   0   2   0   133853.69   122501.74   3465.73 o 
   1   2   0      761.13      713.20     32.98 o 
   2   2   0   157397.61   145664.92   5005.97 o 
   3   2   0       13.28       53.06     15.71 o 
   4   2   0    30675.33    29562.34    592.29 o 
   5   2   0      464.13      500.36     19.90 o 
   6   2   0     5590.87     6260.72    131.67 o 
   7   2   0      200.55      253.16     11.61 o 
   8   2   0      168.30      139.79     10.94 o 
   9   2   0       16.91       25.01     10.10 o 
  10   2   0        2.86        7.09     12.76 o 
  11   2   0     1069.99     1071.77     31.05 o 
  12   2   0     2544.52     2454.54     52.89 o 
  13   2   0      212.63      234.57     15.54 o 
  14   2   0      655.81      708.96     28.67 o 
  15   2   0       53.86       52.03     17.57 o 
  16   2   0     2849.71     2883.62     74.22 o 
  17   2   0      328.81      330.38     26.95 o 
  18   2   0     5675.90     5367.71    122.41 o 
  19   2   0        4.61       34.11     22.20 o 
  20   2   0       14.49       62.39     33.40 o 
  21   2   0        9.44      -24.73     33.25 o 
  22   2   0      983.36     1104.00     66.95 o 
  23   2   0        7.09      -22.63     35.21 o 
  24   2   0       99.06       79.01     39.18 o 
  25   2   0        6.43      -37.69     37.69 o 
  26   2   0        9.18       45.15     42.28 o 
   1   3   0     3244.71     3111.71     75.07 o 
   2   3   0     2588.82     2533.95     63.12 o 
   3   3   0      130.53      129.39     13.19 o 
   4   3   0      567.46      556.80     27.43 o 
   5   3   0     4185.31     4369.18    103.96 o 
   6   3   0     2612.10     2742.07     56.40 o 
   7   3   0      476.99      508.36     17.74 o 
   8   3   0     6301.84     6858.09    123.76 o 
   9   3   0       94.33       64.49     14.39 o 
  10   3   0        9.87        7.13     17.21 o 
  11   3   0     1080.82     1053.46     34.66 o 
  12   3   0        5.99       -9.00     20.93 o 
  13   3   0     1345.06     1344.87     39.07 o 
  14   3   0      414.71      423.29     23.39 o 
  15   3   0     2961.52     2874.13     67.04 o 
  16   3   0      121.33      159.59     20.77 o 
  17   3   0      367.41      343.58     26.88 o 
  18   3   0       52.47       33.47     22.61 o 
  19   3   0      530.62      523.55     34.91 o 
  20   3   0      279.43      281.25     37.00 o 
  21   3   0      108.49      114.48     33.87 o 
  22   3   0        9.86      -11.96     37.01 o 
  23   3   0      106.92       43.68     41.20 o 
  24   3   0      203.60      251.57     74.67 o 
  25   3   0      308.12      282.95     50.22 o 
  26   3   0        2.66       -2.62     44.18 o 
   0   4   0     9164.16     8661.22    311.04 o 
   1   4   0        9.63       78.35     13.67 o 
   2   4   0      372.36      370.02     20.34 o 
   3   4   0      111.53      157.94     18.49 o 
   4   4   0     1406.01     1387.01     42.23 o 
   5   4   0      448.62      540.68     30.05 o 
   6   4   0     1815.31     1855.33     59.62 o 
   7   4   0     2873.36     2890.90     83.73 o 
   8   4   0     1027.29     1023.71     41.08 o 
   9   4   0      220.44      286.08     19.88 o 
  10   4   0      932.70     1006.83     32.67 o 
  11   4   0     1183.04     1164.19     47.47 o 
  12   4   0       63.06       62.99     22.45 o 
  13   4   0       31.77       43.78     22.39 o 
  14   4   0     1731.58     1706.53     58.61 o 
  15   4   0      496.98      521.08     35.32 o 
  16   4   0        0.10        2.49     25.02 o 
  17   4   0        0.09       13.54     25.85 o 
  18   4   0     1059.68     1076.11     50.87 o 
  19   4   0        0.76       19.34     37.88 o 
  20   4   0       55.41      159.12    113.23 o 
  21   4   0        0.21       22.00     51.02 o 
  22   4   0       19.32       54.29     51.99 o 
  23   4   0      214.45      159.93     77.77 o 
  24   4   0        5.44       57.81     75.28 o 
  25   4   0        1.50      -62.53     74.98 o 
   1   5   0     1605.95     1594.65     53.81 o 
   2   5   0      133.04      125.02     16.51 o 
   3   5   0      351.31      297.31     18.89 o 
   4   5   0      351.15      351.94     20.48 o 
   5   5   0      219.28      235.66     23.89 o 
   6   5   0     1282.96     1327.28     57.86 o 
   7   5   0       18.03       45.56     24.94 o 
   8   5   0      232.93      259.28     25.24 o 
   9   5   0      275.16      306.11     27.66 o 
  10   5   0      265.55      289.96     28.55 o 
  11   5   0      876.54      977.26     55.09 o 
  12   5   0      567.43      555.73     47.38 o 
  13   5   0     1672.52     1716.56     62.22 o 
  14   5   0       97.41      137.18     26.15 o 
  15   5   0     2626.85     2547.89     86.90 o 
  16   5   0      312.14      277.35     31.38 o 
  17   5   0      820.01      837.63     44.87 o 
  18   5   0       66.43       64.84     38.32 o 
  19   5   0       70.72      131.29     40.84 o 
  20   5   0        9.71       -1.52     38.61 o 
  21   5   0       74.33       77.55     49.00 o 
  22   5   0       17.83       32.11     50.87 o 
  23   5   0        8.74       39.77     52.32 o 
   0   6   0      725.64      889.35     93.28 o 
   1   6   0      176.14      159.72     54.07 o 
   2   6   0     1021.95     1079.43     70.84 o 
   3   6   0      875.93     1191.84     60.22 o 
   4   6   0        8.01       31.51     22.64 o 
   5   6   0       16.13       18.41     22.95 o 
   6   6   0      531.29      673.72     39.12 o 
   7   6   0      371.42      472.80     37.24 o 
   8   6   0      194.79      207.03     28.30 o 
   9   6   0       94.24      127.40     33.26 o 
  10   6   0      175.43      108.93     31.20 o 
  11   6   0      786.65      829.25     54.08 o 
  12   6   0      285.44      258.51     40.08 o 
  13   6   0      192.04      145.40     37.79 o 
  14   6   0        1.64       31.02     36.27 o 
  15   6   0        2.11       45.29     32.82 o 
  16   6   0        8.99      -10.29     41.54 o 
  17   6   0        6.01       48.29     58.91 o 
  18   6   0        0.00       51.92     58.73 o 
  19   6   0       81.69      160.00     64.68 o 
  20   6   0      103.90      136.44     43.65 o 
  21   6   0       27.80       38.01     39.28 o 
  22   6   0        8.30      -13.61     44.10 o 
   1   7   0      256.90      299.24     59.84 o 
   2   7   0        0.00       29.80     44.61 o 
   3   7   0      408.29      350.30     40.42 o 
   4   7   0       13.74       -2.69     25.48 o 
   5   7   0      656.35      802.46     45.63 o 
   6   7   0       28.38       82.53     27.81 o 
   7   7   0      414.23      401.62     36.99 o 
   8   7   0       72.95      120.70     30.28 o 
   9   7   0        2.46       75.51     33.54 o 
  10   7   0        3.30       11.28     52.58 o 
  11   7   0      119.16      163.24     49.90 o 
  12   7   0      328.12      331.58     57.34 o 
  13   7   0      948.48      964.32    236.26 o 
  14   7   0       52.61       88.14     41.01 o 
  15   7   0      102.15       12.52     59.55 o 
  16   7   0       50.55       -4.37     96.65 o 
  17   7   0      198.61      122.64     67.82 o 
  18   7   0       43.30      -38.05     94.98 o 
  19   7   0       25.53       39.89     64.89 o 
  20   7   0       67.46       19.09     66.04 o 
   0   8   0       10.02      -46.47     67.42 o 
   1   8   0        2.33       28.61     73.77 o 
   2   8   0        1.44      -47.13     47.13 o 
   3   8   0       75.67       89.10     70.91 o 
   4   8   0      512.27      534.16     67.12 o 
   5   8   0       22.70      -47.55     47.55 o 
   6   8   0       30.34       36.44     50.35 o 
   7   8   0      172.56      170.16     55.39 o 
   8   8   0      370.32      223.96     87.39 o 
   9   8   0      167.98      146.73     83.17 o 
  10   8   0      249.61      294.48     89.23 o 
  11   8   0       76.61      158.99     82.83 o 
  12   8   0       17.88      135.35     83.06 o 
  13   8   0       40.61       47.88     61.69 o 
  14   8   0       23.44      -54.28     71.28 o 
  15   8   0      207.58      156.34     67.21 o 
  16   8   0        0.06       30.31     80.77 o 
  17   8   0       82.04      147.15     70.95 o 
   1   9   0       28.70       28.10     55.73 o 
   2   9   0       34.69       33.12     56.51 o 
   3   9   0        3.35      -33.87     52.81 o 
   4   9   0      182.27      345.43    102.94 o 
   5   9   0      105.66      117.48     58.73 o 
   6   9   0      115.33      209.04     62.18 o 
   7   9   0       68.38      142.86     88.63 o 
   8   9   0        6.33       28.28     80.30 o 
   9   9   0      263.56      299.24     95.40 o 
  10   9   0        3.11       32.74     82.50 o 
  11   9   0      688.43      573.07    114.68 o 
  12   9   0        0.03       85.84     66.63 o 
  13   9   0       63.54       16.25     88.03 o 
   0  10   0       79.24      163.55     90.49 o 
   1  10   0       44.45      -38.27     78.61 o 
   2  10   0       36.34      -16.39     61.12 o 
   3  10   0      111.99       82.91     64.85 o 
   4  10   0       28.26       48.20     62.52 o 
   5  10   0      188.15      297.73    101.00 o 
   6  10   0      121.37      265.52    101.07 o 
   7  10   0      284.76      205.01     96.99 o 
 -27   1   1       30.82       72.83     48.74 o 
 -26   1   1      180.24      162.12     46.30 o 
 -25   1   1      149.66      139.56     44.58 o 
 -24   1   1      569.89      541.98     53.31 o 
 -23   1   1        0.10      -36.04     36.04 o 
 -22   1   1        0.90       23.58     47.42 o 
 -21   1   1        6.90       -3.54     50.09 o 
 -20   1   1       56.38       45.52     26.00 o 
 -19   1   1      131.36      169.72     27.71 o 
 -18   1   1      237.90      263.50     27.27 o 
 -17   1   1      305.43      283.73     24.19 o 
 -16   1   1      289.76      301.69     23.08 o 
 -15   1   1       51.96       51.29     16.86 o 
 -14   1   1     2712.67     2747.20     64.05 o 
 -13   1   1        7.87       32.59     13.29 o 
 -12   1   1      303.62      322.27     18.25 o 
 -11   1   1      264.58      355.92     18.16 o 
 -10   1   1      188.75      225.64     14.95 o 
  -9   1   1      159.19      197.34     13.62 o 
  -8   1   1     4231.76     4692.83     81.62 o 
  -7   1   1     1893.75     2067.16     42.97 o 
  -6   1   1     1602.78     1992.27     40.93 o 
  -5   1   1      224.19      235.68     13.17 o 
  -4   1   1     5723.61     5936.86    121.75 o 
  -3   1   1      226.70      251.72     10.87 o 
  -2   1   1     1514.58     1426.67     34.94 o 
  -1   1   1       50.72       58.83      7.32 o 
   0   1   1      836.97      721.35     21.01 o 
   1   1   1      390.92      311.57     29.04 o 
   2   1   1     4920.24     4683.12    117.46 o 
   3   1   1      467.67      460.12     17.61 o 
   4   1   1     8332.53     8980.69    223.93 o 
   5   1   1       17.62       36.46      9.29 o 
   6   1   1     6304.05     6977.58    124.30 o 
   7   1   1      449.85      617.44     20.26 o 
   8   1   1      761.60      880.60     23.18 o 
   9   1   1     1379.96     1534.45     35.70 o 
  10   1   1      767.49      842.82     29.72 o 
  11   1   1        0.13       16.00     12.52 o 
  12   1   1       65.93      110.95     14.83 o 
  13   1   1       12.73       27.44     13.99 o 
  14   1   1     1525.12     1524.49     40.29 o 
  15   1   1        3.53       10.40     15.00 o 
  16   1   1      360.23      333.74     24.50 o 
  17   1   1        0.67       -0.62     18.92 o 
  18   1   1      345.54      346.46     26.90 o 
  19   1   1        0.07        0.06     24.48 o 
  20   1   1        0.32       -4.45     34.65 o 
  21   1   1       59.49       47.05     41.60 o 
  22   1   1      302.17      354.82     47.03 o 
  23   1   1       40.14       37.70     47.69 o 
  24   1   1      228.13      228.97     45.63 o 
  25   1   1       44.78       19.48     42.04 o 
  26   1   1      331.31      333.26     51.99 o 
  27   1   1        0.19        9.34     62.21 o 
 -26   2   1      175.35      157.34     44.60 o 
 -25   2   1      108.15      -13.69     39.49 o 
 -24   2   1       29.80      -36.68     36.68 o 
 -23   2   1       92.66      114.36     38.94 o 
 -22   2   1      197.71      264.76     41.17 o 
 -21   2   1       99.47      108.31     36.33 o 
 -20   2   1      307.06      304.87     40.47 o 
 -19   2   1      117.46      157.12     24.60 o 
 -18   2   1     1727.71     1696.13     55.13 o 
 -17   2   1      628.88      623.10     32.97 o 
 -16   2   1     1426.24     1463.24     44.60 o 
 -15   2   1      280.72      281.24     21.72 o 
 -14   2   1     1832.90     1783.30     47.18 o 
 -13   2   1       17.15       37.05     13.74 o 
 -12   2   1       51.56       91.29     13.85 o 
 -11   2   1      425.55      437.72     19.33 o 
 -10   2   1      510.70      473.17     19.37 o 
  -9   2   1      661.98      637.80     20.69 o 
  -8   2   1      400.97      468.04     16.41 o 
  -7   2   1      345.98      363.59     18.25 o 
  -6   2   1     2262.53     2436.14     56.77 o 
  -5   2   1        5.91       96.28     11.88 o 
  -4   2   1        2.23        6.74      9.54 o 
  -3   2   1     5954.49     5924.72    133.38 o 
  -2   2   1     3264.44     3148.89     83.97 o 
  -1   2   1    19178.61    18235.69    525.69 o 
   0   2   1    22150.58    20214.36    444.12 o 
   1   2   1    79047.70    70369.22   1537.62 o 
   2   2   1      840.28      717.04     59.97 o 
   3   2   1    34692.66    32153.88    796.55 o 
   4   2   1     1725.08     1735.82     40.72 o 
   5   2   1    11631.79    11385.61    232.23 o 
   6   2   1        0.34       87.39     11.13 o 
   7   2   1     2096.88     2143.89     43.34 o 
   8   2   1     2473.53     2674.49     47.58 o 
   9   2   1      384.47      401.93     15.78 o 
  10   2   1       60.80       79.06     13.33 o 
  11   2   1      142.79      198.09     14.22 o 
  12   2   1        4.09       27.52     12.27 o 
  13   2   1      109.38      140.82     14.55 o 
  14   2   1      132.95      134.82     19.59 o 
  15   2   1      917.13      874.46     35.56 o 
  16   2   1     2066.23     2073.55     59.87 o 
  17   2   1      818.19      851.08     38.95 o 
  18   2   1      977.40      975.29     42.60 o 
  19   2   1       23.86       28.24     22.30 o 
  20   2   1     1109.50     1070.58     55.21 o 
  21   2   1       30.90       23.02     42.46 o 
  22   2   1       67.50       20.42     37.10 o 
  23   2   1       81.79       59.45     38.58 o 
  24   2   1        6.09       10.11     38.39 o 
  25   2   1      120.65      145.06     44.08 o 
  26   2   1      194.69      165.70     57.29 o 
 -26   3   1       17.04      -28.61     52.85 o 
 -25   3   1      286.32      414.06     53.31 o 
 -24   3   1      124.74      110.42     43.02 o 
 -23   3   1       55.46       74.46     39.00 o 
 -22   3   1      117.80      177.80     40.88 o 
 -21   3   1        6.93        0.01     30.05 o 
 -20   3   1       82.87       31.10     41.43 o 
 -19   3   1       49.02       -1.26     24.90 o 
 -18   3   1      904.95      966.41     40.89 o 
 -17   3   1      117.61      113.05     24.64 o 
 -16   3   1     2535.58     2550.42     62.56 o 
 -15   3   1      180.10      188.97     21.46 o 
 -14   3   1      858.74      833.14     31.11 o 
 -13   3   1       68.81       45.03     14.42 o 
 -12   3   1     1758.25     1861.72     63.91 o 
 -11   3   1       66.75       49.24     17.89 o 
 -10   3   1      384.65      437.20     33.90 o 
  -9   3   1     1557.88     1610.23     48.99 o 
  -8   3   1     1798.37     1885.73     44.16 o 
  -7   3   1     3183.21     3125.41     60.49 o 
  -6   3   1     1124.01     1279.92     31.52 o 
  -5   3   1      387.70      479.35     22.84 o 
  -4   3   1      327.28      324.04     18.69 o 
  -3   3   1       16.88       25.74     11.13 o 
  -2   3   1      810.80      790.31     31.36 o 
  -1   3   1       26.00       13.87      9.57 o 
   0   3   1     1756.44     1606.69     48.88 o 
   1   3   1      543.44      586.17     23.23 o 
   2   3   1        0.65       -0.82     12.55 o 
   3   3   1     1631.26     1714.51     46.38 o 
   4   3   1      431.05      419.21     20.77 o 
   5   3   1     1798.66     1879.07     57.36 o 
   6   3   1     4810.15     4995.78    115.08 o 
   7   3   1      461.13      521.24     18.69 o 
   8   3   1      151.08      170.84     12.98 o 
   9   3   1        0.12        9.08     13.46 o 
  10   3   1     2687.53     2829.12     67.32 o 
  11   3   1     1065.48     1135.38     36.91 o 
  12   3   1      282.55      318.95     19.78 o 
  13   3   1       23.82        2.65     12.70 o 
  14   3   1       52.51       50.99     17.10 o 
  15   3   1       17.27        7.61     17.29 o 
  16   3   1     4045.51     3878.21     92.36 o 
  17   3   1       70.47       78.65     22.87 o 
  18   3   1        1.03       12.01     22.76 o 
  19   3   1      165.55      142.24     27.25 o 
  20   3   1      812.20      764.41     50.41 o 
  21   3   1       30.62       60.65     32.36 o 
  22   3   1       67.98       48.52     46.68 o 
  23   3   1      316.97      287.81     64.15 o 
  24   3   1       63.47      105.55     69.01 o 
  25   3   1        0.10        5.44     43.02 o 
 -25   4   1       32.43       77.49     79.62 o 
 -24   4   1       75.35      131.44     79.02 o 
 -23   4   1       37.61       12.61     71.38 o 
 -22   4   1        8.54       79.27     54.43 o 
 -21   4   1      789.23      779.92     94.59 o 
 -20   4   1      111.79      131.37     42.24 o 
 -19   4   1      329.37      397.02     48.03 o 
 -18   4   1      162.95      181.52     30.46 o 
 -17   4   1      310.38      289.78     32.05 o 
 -16   4   1       12.49       21.94     25.11 o 
 -15   4   1      993.88      980.91     45.19 o 
 -14   4   1        3.82       38.78     23.46 o 
 -13   4   1        4.26      -12.41     23.51 o 
 -12   4   1      383.48      468.74     32.44 o 
 -11   4   1       67.43       81.91     21.72 o 
 -10   4   1        0.62       24.47     13.17 o 
  -9   4   1     1727.07     1842.69     46.07 o 
  -8   4   1      565.82      638.29     37.46 o 
  -7   4   1       35.94      106.22     19.16 o 
  -6   4   1     2178.44     2219.48     60.42 o 
  -5   4   1     2151.49     2202.82     59.38 o 
  -4   4   1      215.90      231.60     21.28 o 
  -3   4   1     5875.25     6018.41    140.38 o 
  -2   4   1       32.60       26.24     11.58 o 
  -1   4   1     4800.30     4828.24    146.15 o 
   0   4   1        0.07       -6.41     13.97 o 
   1   4   1     9554.14     9161.37    207.78 o 
   2   4   1     1468.80     1489.78     43.81 o 
   3   4   1    15232.56    14725.00    329.28 o 
   4   4   1      160.79      167.89     22.32 o 
   5   4   1     5210.88     4953.32    118.03 o 
   6   4   1      184.10      228.03     19.53 o 
   7   4   1     2504.54     2319.50     71.15 o 
   8   4   1       53.75      100.09     19.28 o 
   9   4   1     2037.09     2064.48     56.46 o 
  10   4   1      403.00      401.42     20.21 o 
  11   4   1       35.35       24.72     17.09 o 
  12   4   1      443.12      434.30     29.31 o 
  13   4   1      540.49      589.05     39.32 o 
  14   4   1      626.43      623.94     36.55 o 
  15   4   1      577.65      617.83     37.89 o 
  16   4   1      165.99      191.33     29.53 o 
  17   4   1      184.23      226.26     31.01 o 
  18   4   1     1190.48     1152.23     64.24 o 
  19   4   1     1383.71     1221.22     86.49 o 
  20   4   1       32.85       64.29     50.08 o 
  21   4   1      351.38      348.12     60.99 o 
  22   4   1       57.92       30.17     51.79 o 
  23   4   1        0.12       54.28     68.40 o 
  24   4   1       41.22       51.84     76.66 o 
  25   4   1      494.58      582.58    103.93 o 
 -23   5   1       12.78      -29.85     50.35 o 
 -22   5   1      287.06      237.06     55.92 o 
 -21   5   1       11.47       36.79     41.30 o 
 -20   5   1      110.21      167.53     65.53 o 
 -19   5   1      502.70      439.09     49.45 o 
 -18   5   1      469.15      452.18     47.90 o 
 -17   5   1     1407.25     1463.87     65.25 o 
 -16   5   1      534.15      477.74     35.83 o 
 -15   5   1     1245.40     1278.94     52.07 o 
 -14   5   1       93.18      113.27     27.16 o 
 -13   5   1     1689.03     1626.84     73.62 o 
 -12   5   1        0.05       -0.20     29.64 o 
 -11   5   1       30.60       62.58     29.01 o 
 -10   5   1      176.19      219.35     31.96 o 
  -9   5   1      296.48      357.34     29.13 o 
  -8   5   1      292.80      336.80     27.73 o 
  -7   5   1       18.06       56.06     19.85 o 
  -6   5   1      231.31      294.58     24.45 o 
  -5   5   1      154.28      152.36     21.17 o 
  -4   5   1     1796.41     1816.46     59.84 o 
  -3   5   1      135.13      104.67     16.54 o 
  -2   5   1      769.53      818.04     32.48 o 
  -1   5   1      149.03      136.17     19.32 o 
   0   5   1     1338.62     1206.29     45.28 o 
   1   5   1        0.12       -0.73     14.86 o 
   2   5   1       21.17       38.93     14.29 o 
   3   5   1      829.13      881.82     34.11 o 
   4   5   1      844.33      874.16     34.46 o 
   5   5   1      254.20      248.76     28.95 o 
   6   5   1      424.13      485.31     31.02 o 
   7   5   1     1356.90     1404.85     52.22 o 
   8   5   1      607.49      721.07     44.69 o 
   9   5   1      463.71      519.08     39.92 o 
  10   5   1        0.50        2.32     21.30 o 
  11   5   1        0.02       24.36     42.46 o 
  12   5   1      751.11      782.00     46.31 o 
  13   5   1      499.89      503.41     41.37 o 
  14   5   1     1094.06     1112.30     47.37 o 
  15   5   1        2.45       86.35     25.71 o 
  16   5   1      485.10      473.24     35.89 o 
  17   5   1       14.14       24.99     27.04 o 
  18   5   1      555.52      579.05     51.18 o 
  19   5   1       93.05       71.26     38.87 o 
  20   5   1      162.10      187.16     66.62 o 
  21   5   1        5.89       53.17     48.04 o 
  22   5   1       11.60       28.88     48.62 o 
  23   5   1        0.14      108.55     52.80 o 
 -22   6   1        7.61       27.44     39.75 o 
 -21   6   1        9.17      -33.76     57.52 o 
 -20   6   1       43.05       70.36     39.23 o 
 -19   6   1     1740.59     1566.86    109.50 o 
 -18   6   1      261.03      340.49     69.75 o 
 -17   6   1      882.65      854.62    130.81 o 
 -16   6   1      592.79      433.98     55.89 o 
 -15   6   1     1389.18     1368.46     66.21 o 
 -14   6   1      594.94      618.79     91.13 o 
 -13   6   1      134.27      144.32     60.80 o 
 -12   6   1      344.23      357.31     41.44 o 
 -11   6   1      233.62      248.80     37.86 o 
 -10   6   1        0.09      -38.58     38.58 o 
  -9   6   1      600.70      558.67     44.23 o 
  -8   6   1       11.34      -18.60     18.60 o 
  -7   6   1     1947.14     1923.81    107.58 o 
  -6   6   1      576.83      687.41     47.38 o 
  -5   6   1       81.75      102.01     38.58 o 
  -4   6   1      770.09      832.83     42.13 o 
  -3   6   1     4691.96     4727.44    130.97 o 
  -2   6   1      470.40      530.81     54.48 o 
  -1   6   1       58.04      105.39     72.00 o 
   0   6   1      258.33      331.67     53.56 o 
   1   6   1       38.86      -22.26     36.07 o 
   2   6   1      161.22      169.09     96.20 o 
   3   6   1     2720.74     2760.97     98.35 o 
   4   6   1      856.70      908.20     45.84 o 
   5   6   1      101.84      119.02     32.82 o 
   6   6   1      256.30      289.36     29.15 o 
   7   6   1      909.41      922.30     44.96 o 
   8   6   1      356.84      358.16     36.93 o 
   9   6   1      169.42      209.47     29.40 o 
  10   6   1        0.05       36.93     25.48 o 
  11   6   1      344.15      400.19     55.66 o 
  12   6   1       24.13       -1.81     30.26 o 
  13   6   1        0.15       33.00     31.09 o 
  14   6   1      504.91      431.67     59.77 o 
  15   6   1      202.56      220.38     38.91 o 
  16   6   1      444.92      429.00     51.80 o 
  17   6   1       57.45       37.47     91.40 o 
  18   6   1      241.73      232.41     79.45 o 
  19   6   1      417.97      455.18     75.51 o 
  20   6   1       90.05       28.65     62.12 o 
  21   6   1      110.44       86.60    101.95 o 
  22   6   1        0.04       25.92     60.21 o 
 -20   7   1       20.02      -62.24     62.24 o 
 -19   7   1       47.73      103.40     66.25 o 
 -18   7   1        9.75       16.74     63.25 o 
 -17   7   1        2.62       42.14     61.35 o 
 -16   7   1        7.53       89.09     62.84 o 
 -15   7   1        6.60       40.35     58.82 o 
 -14   7   1      565.49      633.41    107.25 o 
 -13   7   1      466.65      472.67     59.50 o 
 -12   7   1        4.70       60.83     75.41 o 
 -11   7   1      676.65      619.68     63.09 o 
 -10   7   1      376.76      434.02     57.63 o 
  -9   7   1       44.84        4.64     22.58 o 
  -8   7   1       18.75       52.00     40.92 o 
  -7   7   1      279.01      299.30     48.41 o 
  -6   7   1       76.99      100.06     28.56 o 
  -5   7   1       83.64      109.44     28.68 o 
  -4   7   1       97.58      138.52     28.61 o 
  -3   7   1       32.73        4.70     28.67 o 
  -2   7   1       26.05       16.65     29.95 o 
  -1   7   1      361.67      483.31     59.78 o 
   0   7   1       29.44       72.43     85.09 o 
   1   7   1      568.88      768.35     69.22 o 
   2   7   1      325.35      381.98     55.91 o 
   3   7   1        0.14      -39.65     39.65 o 
   4   7   1      384.19      441.52     35.83 o 
   5   7   1      278.07      233.17     32.25 o 
   6   7   1       83.79      117.38     28.35 o 
   7   7   1       11.48       11.06     34.94 o 
   8   7   1      383.45      433.40     37.68 o 
   9   7   1       47.70       65.50     36.74 o 
  10   7   1       44.28       47.58     32.59 o 
  11   7   1      294.44      302.15     40.95 o 
  12   7   1      388.05      308.61     66.77 o 
  13   7   1      233.35      271.32     50.17 o 
  14   7   1      136.63      160.17     62.57 o 
  15   7   1       59.43      109.69     67.07 o 
  16   7   1      191.07      172.14     65.08 o 
  17   7   1       11.88       28.88     99.13 o 
  18   7   1        0.01      -25.74    131.59 o 
  19   7   1        0.02      -62.25    100.60 o 
  20   7   1       40.78      -51.33     63.72 o 
 -17   8   1      112.35       53.93     65.93 o 
 -16   8   1       16.31       61.76     66.82 o 
 -15   8   1        9.44        1.82     62.19 o 
 -14   8   1        3.15        5.75     62.35 o 
 -13   8   1      168.17      284.37     92.64 o 
 -12   8   1        1.26       78.14     79.96 o 
 -11   8   1       82.11       91.80     77.71 o 
 -10   8   1      198.19      203.08     86.44 o 
  -9   8   1      466.12      460.12    100.83 o 
  -8   8   1       67.25       35.38     77.88 o 
  -7   8   1       92.31      107.28     79.09 o 
  -6   8   1      140.00      114.43     73.44 o 
  -5   8   1      171.22      189.94     55.16 o 
  -4   8   1       37.50      115.93     52.96 o 
  -3   8   1      320.52      444.02     64.15 o 
  -2   8   1        4.60       -4.95     49.73 o 
  -1   8   1       40.94      -35.51     48.19 o 
   0   8   1        0.06      -17.56     49.15 o 
   1   8   1        3.22       32.34     50.54 o 
   2   8   1        2.44      -38.22     48.76 o 
   3   8   1       61.21       60.51     70.13 o 
   4   8   1       64.90      125.27     53.99 o 
   5   8   1        4.06       29.46     56.73 o 
   6   8   1       30.72       69.06     92.21 o 
   7   8   1        1.44       52.40     51.58 o 
   8   8   1       89.62      132.14     79.78 o 
   9   8   1       59.43      132.32     78.60 o 
  10   8   1       32.37       48.24     77.59 o 
  11   8   1      278.93      326.58     91.60 o 
  12   8   1       92.32      152.93     64.18 o 
  13   8   1       27.94       93.81     63.42 o 
  14   8   1        0.44      -51.14    135.77 o 
  15   8   1       20.68        0.22     73.19 o 
  16   8   1       10.15       -4.46     76.80 o 
  17   8   1       42.74       46.77     67.19 o 
 -13   9   1       12.08       43.83     64.65 o 
 -12   9   1      277.62      292.48     98.29 o 
 -11   9   1       41.31      167.44     95.86 o 
 -10   9   1        8.40       81.03     83.30 o 
  -9   9   1      381.32      387.12    100.98 o 
  -8   9   1       47.91      125.80     86.12 o 
  -7   9   1        1.76        8.49     80.21 o 
  -6   9   1       18.01      -50.98     76.49 o 
  -5   9   1        3.04       37.85     55.49 o 
  -4   9   1      289.52      271.61     64.05 o 
  -3   9   1        0.15       62.32     72.48 o 
  -2   9   1        7.36      -21.54     55.93 o 
  -1   9   1       22.22       81.18     57.81 o 
   0   9   1        0.16      -17.94     53.95 o 
   1   9   1       28.87      103.97     58.40 o 
   2   9   1        1.40      -12.89     54.32 o 
   3   9   1      109.44      123.09     59.58 o 
   4   9   1      422.51      431.22     70.75 o 
   5   9   1       62.31      140.93     60.55 o 
   6   9   1      489.25      574.43     75.04 o 
   7   9   1       29.84       12.35     79.63 o 
   8   9   1       11.19      -43.58     77.39 o 
   9   9   1      135.22      313.40     97.18 o 
  10   9   1      173.69      139.34     87.21 o 
  11   9   1       44.40       40.40    131.41 o 
  12   9   1        1.04       30.11     64.06 o 
  13   9   1       71.71      -38.23     63.30 o 
  -7  10   1       68.50      192.39     98.63 o 
  -6  10   1        1.02       -8.88     88.05 o 
  -5  10   1       53.33      251.22     99.67 o 
  -4  10   1       47.73       44.94     62.04 o 
  -3  10   1       42.72       17.03    102.69 o 
  -2  10   1        4.87      -56.66     59.33 o 
  -1  10   1        0.84      -58.82     58.82 o 
   0  10   1      221.69      322.30     71.47 o 
   1  10   1        2.74       -6.78     96.81 o 
   2  10   1        0.11      -27.93     70.57 o 
   3  10   1       37.23      -44.24     59.98 o 
   4  10   1      248.34      395.44     73.83 o 
   5  10   1        5.26       74.55     91.68 o 
   6  10   1       10.53      196.04     94.56 o 
   7  10   1       19.52       80.00     92.29 o 
 -27   0   2      100.43       86.60     75.85 o 
 -26   0   2        0.05       10.89     69.30 o 
 -25   0   2      137.13      112.17     69.92 o 
 -24   0   2       44.04      164.98     70.38 o 
 -23   0   2       16.15       -3.09     46.62 o 
 -22   0   2      110.53       91.59     51.39 o 
 -21   0   2      713.82      778.77     99.70 o 
 -20   0   2      454.46      438.67     46.41 o 
 -19   0   2     1440.46     1327.34     70.73 o 
 -18   0   2      580.22      695.19     71.30 o 
 -17   0   2     1563.71     1506.29     73.94 o 
 -16   0   2      615.26      604.54     44.63 o 
 -15   0   2      270.76      318.10     26.92 o 
 -14   0   2     7156.29     6755.79    174.17 o 
 -13   0   2      414.38      392.71     31.08 o 
 -12   0   2     4883.09     5240.14    145.95 o 
 -11   0   2     5264.08     5516.52    142.22 o 
 -10   0   2     4513.22     5305.27    124.16 o 
  -9   0   2     4352.82     5600.53    145.93 o 
  -8   0   2     7889.71     8858.17    221.90 o 
  -7   0   2     2147.55     2317.28     67.54 o 
  -6   0   2     6679.53     6860.40    172.15 o 
  -5   0   2      883.33     1061.99     37.20 o 
  -4   0   2      130.04      164.77     13.95 o 
  -3   0   2    34152.38    36469.25   1025.95 o 
  -2   0   2     4672.32     4212.87    152.92 o 
  -1   0   2    11736.31     9673.55    344.25 o 
   1   0   2     6683.27     5953.43    301.38 o 
   2   0   2     1121.62      962.56     40.03 o 
   3   0   2    32158.12    33323.86    799.84 o 
   4   0   2       67.79      100.17     14.60 o 
   5   0   2     3390.05     3859.48    100.43 o 
   6   0   2     8398.29     8429.40    209.45 o 
   7   0   2       13.94       38.25     14.32 o 
   8   0   2     1622.90     1733.21     48.88 o 
   9   0   2     5953.23     7028.41    221.84 o 
  10   0   2     6879.72     7488.64    183.23 o 
  11   0   2       66.54      145.28     20.78 o 
  12   0   2     1716.36     1832.33    103.95 o 
  13   0   2      497.59      504.38     31.17 o 
  14   0   2     3563.08     3238.17     94.76 o 
  15   0   2     1594.21     1601.43     59.30 o 
  16   0   2      270.07      277.83     31.88 o 
  17   0   2     2141.52     2101.99     73.79 o 
  18   0   2     6599.31     6089.74    194.50 o 
  19   0   2     1385.06     1346.76     71.83 o 
  20   0   2      408.65      507.71     61.91 o 
  21   0   2     1659.20     1656.01    103.05 o 
  22   0   2      607.11      672.96    103.01 o 
  23   0   2        0.11        6.84     50.99 o 
  24   0   2      145.97      121.57     56.18 o 
  25   0   2        0.80      -67.20     67.20 o 
  26   0   2        0.12      -42.25     68.05 o 
  27   0   2       89.24      125.02     80.00 o 
 -27   1   2      125.64      215.17     49.03 o 
 -26   1   2        0.32       78.58     43.29 o 
 -25   1   2        3.60      -38.70     38.70 o 
 -24   1   2       79.58       82.68     57.97 o 
 -23   1   2      266.63      251.09     44.67 o 
 -22   1   2      350.53      361.15     51.98 o 
 -21   1   2     1885.10     1793.00     83.21 o 
 -20   1   2       15.82       56.79     29.42 o 
 -19   1   2     1420.97     1347.02     54.19 o 
 -18   1   2       94.84      136.47     30.62 o 
 -17   1   2     4135.48     3893.58     86.93 o 
 -16   1   2      766.96      904.74     34.18 o 
 -15   1   2     1473.84     1441.59     43.93 o 
 -14   1   2      516.52      621.38     26.92 o 
 -13   1   2     6097.07     6810.37    123.82 o 
 -12   1   2     4032.60     4051.64     78.13 o 
 -11   1   2      430.07      448.36     19.43 o 
 -10   1   2        4.07        2.13     11.49 o 
  -9   1   2     6280.70     7325.07    123.89 o 
  -8   1   2     3590.25     3702.72     66.21 o 
  -7   1   2     5132.09     5254.44     95.35 o 
  -6   1   2     2086.77     2378.88     47.09 o 
  -5   1   2     3207.65     3247.18     64.49 o 
  -4   1   2     1652.50     1738.94     40.35 o 
  -3   1   2        7.90        7.02     10.75 o 
  -2   1   2     4565.06     4325.47    109.06 o 
  -1   1   2     7157.52     6388.97    141.68 o 
   0   1   2      143.78      250.30     16.44 o 
   1   1   2    14271.75    10145.05    360.89 o 
   2   1   2     3139.17     3010.30    143.76 o 
   3   1   2     1623.91     1738.15     43.31 o 
   4   1   2     2083.85     2241.36     46.95 o 
   5   1   2      168.16      184.11     17.79 o 
   6   1   2     1500.19     1673.26     34.64 o 
   7   1   2     2809.97     3052.06     52.90 o 
   8   1   2     3656.42     3668.07     62.43 o 
   9   1   2     8264.47     9559.32    150.75 o 
  10   1   2     2692.98     2834.09     54.54 o 
  11   1   2       44.35       71.42     13.71 o 
  12   1   2     1745.17     1860.98     43.59 o 
  13   1   2     8684.29     9410.41    167.12 o 
  14   1   2     2918.89     3130.95     65.45 o 
  15   1   2       18.82       68.74     16.48 o 
  16   1   2      208.18      214.45     22.41 o 
  17   1   2     5621.07     5191.77    109.63 o 
  18   1   2       13.64        7.92     20.44 o 
  19   1   2        0.26      -20.61     20.61 o 
  20   1   2       84.30       29.46     36.30 o 
  21   1   2      961.13      956.29     62.29 o 
  22   1   2       49.91      110.73     44.64 o 
  23   1   2      162.20      214.80     45.06 o 
  24   1   2       99.11      138.30     44.43 o 
  25   1   2       36.76      -33.88     54.11 o 
  26   1   2        4.48       46.90     43.99 o 
 -26   2   2       13.09       -0.04     40.25 o 
 -25   2   2      156.55      172.49     46.21 o 
 -24   2   2      222.20      273.01     44.32 o 
 -23   2   2       35.87        4.33     46.26 o 
 -22   2   2        4.66       44.15     34.95 o 
 -21   2   2      371.81      374.58     43.43 o 
 -20   2   2      559.62      614.87     48.63 o 
 -19   2   2      121.50      140.84     24.47 o 
 -18   2   2     1360.94     1249.35     47.20 o 
 -17   2   2      148.89      140.05     20.54 o 
 -16   2   2     1777.55     1744.43     48.66 o 
 -15   2   2       17.99        9.93     15.86 o 
 -14   2   2      863.60      858.72     35.37 o 
 -13   2   2      117.18      127.95     15.32 o 
 -12   2   2       30.91       58.50     13.93 o 
 -11   2   2     1524.48     1559.50     40.54 o 
 -10   2   2     5199.57     5430.22     99.10 o 
  -9   2   2     2668.85     3094.92     56.97 o 
  -8   2   2      555.49      603.00     18.64 o 
  -7   2   2     1596.04     1678.85     43.89 o 
  -6   2   2     6216.59     6432.19    134.79 o 
  -5   2   2      153.45      225.40     15.88 o 
  -4   2   2     3672.53     3589.12     77.01 o 
  -3   2   2    11817.71    11372.19    230.47 o 
  -2   2   2     1324.40     1266.07     53.30 o 
  -1   2   2      182.55      223.49     17.23 o 
   0   2   2    17647.12    16271.73    328.26 o 
   1   2   2     5705.62     5064.22    115.18 o 
   2   2   2    13852.31    12306.90    351.00 o 
   3   2   2     1563.41     1513.57     40.68 o 
   4   2   2     5454.09     4833.73     91.70 o 
   5   2   2     3749.40     3917.11     96.07 o 
   6   2   2       23.70       88.40      8.58 o 
   7   2   2     6078.60     5934.95     95.06 o 
   8   2   2     7539.67     7813.57    124.22 o 
   9   2   2      567.60      646.46     20.35 o 
  10   2   2     1459.04     1660.40     38.68 o 
  11   2   2     1950.95     2088.65     43.49 o 
  12   2   2       93.76       81.27     13.68 o 
  13   2   2       79.46       89.92     15.27 o 
  14   2   2      541.12      509.75     23.06 o 
  15   2   2      602.94      602.11     31.37 o 
  16   2   2      179.02      228.42     24.39 o 
  17   2   2      108.47      105.03     23.06 o 
  18   2   2      729.94      784.85     38.12 o 
  19   2   2       66.52       51.54     23.61 o 
  20   2   2      911.68      927.60     59.64 o 
  21   2   2       92.68       62.06     36.65 o 
  22   2   2      101.10       81.86     38.59 o 
  23   2   2       46.41       56.85     38.35 o 
  24   2   2       85.74      127.29     42.86 o 
  25   2   2       89.72       -5.32     41.29 o 
  26   2   2        1.32      -13.40     41.40 o 
 -26   3   2       39.48        3.67     39.28 o 
 -25   3   2        0.11      -40.03     40.03 o 
 -24   3   2      245.55      352.60     95.52 o 
 -23   3   2       11.12       86.22     73.23 o 
 -22   3   2      285.91      352.35     45.59 o 
 -21   3   2     1298.36     1294.20    125.01 o 
 -20   3   2        0.68        6.33     28.19 o 
 -19   3   2        3.17       -4.94     22.26 o 
 -18   3   2      503.45      488.22     30.31 o 
 -17   3   2     1141.91     1074.60     38.22 o 
 -16   3   2     1370.51     1328.60     42.15 o 
 -15   3   2     3195.24     3091.82     78.09 o 
 -14   3   2      208.81      199.62     18.36 o 
 -13   3   2      432.87      546.93     39.29 o 
 -12   3   2      145.77      175.69     22.87 o 
 -11   3   2        7.83       49.05     26.47 o 
 -10   3   2      428.28      434.46     25.05 o 
  -9   3   2      380.78      388.58     27.65 o 
  -8   3   2      232.44      296.10     21.66 o 
  -7   3   2     2217.60     2321.21     51.06 o 
  -6   3   2     9499.25     9526.11    167.35 o 
  -5   3   2     3163.62     3039.80     87.52 o 
  -4   3   2      262.00      274.28     17.42 o 
  -3   3   2     6180.60     5568.71    128.60 o 
  -2   3   2      114.74      108.55     11.40 o 
  -1   3   2     6854.78     6104.06    139.82 o 
   0   3   2        0.11        2.09     11.60 o 
   1   3   2     2599.15     2352.82     63.22 o 
   2   3   2       30.82       17.75     10.88 o 
   3   3   2      443.17      441.01     23.39 o 
   4   3   2     1803.51     1833.49     49.74 o 
   5   3   2     2472.62     2406.18     62.29 o 
   6   3   2       13.74       51.72     13.91 o 
   7   3   2     1591.56     1555.09     59.02 o 
   8   3   2      265.14      295.95     15.40 o 
   9   3   2      746.62      840.62     28.41 o 
  10   3   2     2788.07     2734.79     60.45 o 
  11   3   2       17.71       -0.98     11.93 o 
  12   3   2      662.84      697.66     22.81 o 
  13   3   2     1011.46     1037.70     34.52 o 
  14   3   2      195.56      204.45     19.98 o 
  15   3   2      258.47      314.64     22.97 o 
  16   3   2      207.07      156.99     24.82 o 
  17   3   2      279.10      327.84     29.23 o 
  18   3   2       39.68       30.40     23.20 o 
  19   3   2      156.08      111.96     28.52 o 
  20   3   2       16.21       15.97     31.23 o 
  21   3   2      377.17      415.24     42.39 o 
  22   3   2       16.65       34.29     34.21 o 
  23   3   2        0.00       -7.37     40.38 o 
  24   3   2      346.09      351.27     53.02 o 
  25   3   2       15.91       -7.95     42.80 o 
 -25   4   2      203.73       92.53     83.61 o 
 -24   4   2       31.89       83.83     79.11 o 
 -23   4   2        1.75       48.30     74.07 o 
 -22   4   2       26.06       47.05     52.74 o 
 -21   4   2        1.17       17.28     40.30 o 
 -20   4   2       82.86       73.08     43.75 o 
 -19   4   2      262.52      335.49     45.65 o 
 -18   4   2       82.92      158.40     34.53 o 
 -17   4   2      104.64      109.63     27.99 o 
 -16   4   2      181.93      168.90     28.59 o 
 -15   4   2       26.31       28.12     24.58 o 
 -14   4   2      338.04      353.30     33.26 o 
 -13   4   2      146.30      156.72     26.72 o 
 -12   4   2       29.94       39.25     22.43 o 
 -11   4   2       32.21       23.31     20.28 o 
 -10   4   2      413.40      432.55     20.59 o 
  -9   4   2       13.40       31.58     12.28 o 
  -8   4   2     4586.51     4348.50    102.97 o 
  -7   4   2      439.90      451.27     27.29 o 
  -6   4   2      826.93      866.49     39.70 o 
  -5   4   2       39.33       74.00     15.34 o 
  -4   4   2     8260.22     7577.82    174.82 o 
  -3   4   2     5288.01     4893.99    106.18 o 
  -2   4   2     9026.03     8648.34    197.01 o 
  -1   4   2      122.90      182.24     21.13 o 
   0   4   2     1350.65     1262.87     50.88 o 
   1   4   2     2287.45     2228.35     58.80 o 
   2   4   2     5599.65     5178.25    121.72 o 
   3   4   2     2028.78     1888.30     52.54 o 
   4   4   2     3097.57     2838.79     72.63 o 
   5   4   2       23.93       40.09     14.81 o 
   6   4   2     4785.73     4737.29    114.45 o 
   7   4   2     1036.73     1014.26     36.87 o 
   8   4   2      194.81      201.73     26.96 o 
   9   4   2      788.38      822.56     48.39 o 
  10   4   2      172.31      188.72     15.71 o 
  11   4   2       16.05        0.72     16.06 o 
  12   4   2      174.06      200.24     24.52 o 
  13   4   2       74.00       84.47     23.09 o 
  14   4   2        4.90       13.10     22.73 o 
  15   4   2      571.73      560.21     36.36 o 
  16   4   2      751.51      662.20     46.25 o 
  17   4   2      113.20       97.02     27.95 o 
  18   4   2     1631.12     1517.21     79.61 o 
  19   4   2      411.73      355.22     57.52 o 
  20   4   2       15.53       68.65     48.91 o 
  21   4   2       19.16       85.32     51.10 o 
  22   4   2      175.74      107.97     53.75 o 
  23   4   2        3.97       23.04     50.77 o 
  24   4   2       99.25       64.03     75.46 o 
 -23   5   2       11.91      -36.82     53.33 o 
 -22   5   2      145.99      131.95     54.32 o 
 -21   5   2        6.44      -12.08     39.93 o 
 -20   5   2      102.51       36.10     40.10 o 
 -19   5   2       80.12      107.42     40.42 o 
 -18   5   2       21.39       18.73     37.97 o 
 -17   5   2        8.13       36.80     31.41 o 
 -16   5   2      125.57      167.83     29.39 o 
 -15   5   2     2197.65     2091.68     74.92 o 
 -14   5   2        4.21       14.45     24.91 o 
 -13   5   2       67.37      118.62     25.74 o 
 -12   5   2       12.73       32.04     29.82 o 
 -11   5   2      541.09      591.01     45.16 o 
 -10   5   2       62.57       92.38     28.79 o 
  -9   5   2     1111.57     1073.13     59.92 o 
  -8   5   2      213.92      264.47     27.47 o 
  -7   5   2      105.28      134.94     25.97 o 
  -6   5   2     1611.86     1572.47     55.04 o 
  -5   5   2     1172.44     1263.01     61.36 o 
  -4   5   2      153.46      161.66     17.90 o 
  -3   5   2      429.43      476.04     27.94 o 
  -2   5   2        5.74       30.24     15.14 o 
  -1   5   2      143.31      140.22     23.48 o 
   0   5   2      191.18      203.56     24.15 o 
   1   5   2       66.04       43.79     20.13 o 
   2   5   2       64.67       62.59     17.15 o 
   3   5   2     1304.80     1244.25     45.70 o 
   4   5   2      110.79      147.75     18.63 o 
   5   5   2     1760.53     1764.79     53.21 o 
   6   5   2     3310.70     3341.53     96.75 o 
   7   5   2       30.32       39.90     23.06 o 
   8   5   2      140.68      157.68     24.09 o 
   9   5   2      169.99      198.13     26.07 o 
  10   5   2       53.38       17.03     16.46 o 
  11   5   2      167.35      219.38     25.55 o 
  12   5   2        7.03      -25.42     25.42 o 
  13   5   2       81.04       90.24     30.54 o 
  14   5   2      263.59      353.31     32.04 o 
  15   5   2        6.88       53.45     25.16 o 
  16   5   2      479.37      393.65     38.22 o 
  17   5   2        4.49       25.25     29.81 o 
  18   5   2      125.01      169.88     39.48 o 
  19   5   2       19.17      -38.32     71.21 o 
  20   5   2       51.04      -18.48     44.48 o 
  21   5   2       54.75       79.68     49.85 o 
  22   5   2       14.84       22.84     49.57 o 
  23   5   2       16.06       50.11     50.57 o 
 -22   6   2      132.46      154.01     52.31 o 
 -21   6   2      297.22      298.63     46.74 o 
 -20   6   2        6.33       29.98     67.20 o 
 -19   6   2       59.31      160.88     64.18 o 
 -18   6   2       35.77       81.00     60.24 o 
 -17   6   2      668.28      668.38    156.19 o 
 -16   6   2      259.18      286.32     50.00 o 
 -15   6   2       35.78      112.39     39.26 o 
 -14   6   2      102.41      100.73     36.08 o 
 -13   6   2       18.04       22.02     33.62 o 
 -12   6   2       31.72       60.11     33.55 o 
 -11   6   2       24.78       49.64     30.79 o 
 -10   6   2       47.22       60.78     31.06 o 
  -9   6   2      139.73      153.34     33.36 o 
  -8   6   2        1.71       10.34     23.27 o 
  -7   6   2       64.44      100.08     25.30 o 
  -6   6   2     1245.24     1206.41     95.61 o 
  -5   6   2      498.62      604.52     43.32 o 
  -4   6   2      960.86      980.76     53.07 o 
  -3   6   2      240.26      287.86     34.16 o 
  -2   6   2     1124.56     1101.89     55.21 o 
  -1   6   2       96.77      149.24     31.72 o 
   0   6   2        7.20        1.11     31.27 o 
   1   6   2     1471.38     1461.24     63.82 o 
   2   6   2      277.90      306.36     35.50 o 
   3   6   2      110.95      182.10     30.16 o 
   4   6   2     2875.70     2748.96     84.79 o 
   5   6   2      625.02      691.69     39.20 o 
   6   6   2      446.05      513.72     35.25 o 
   7   6   2      216.81      216.07     42.44 o 
   8   6   2      931.88      973.78     47.40 o 
   9   6   2     1605.06     1703.39     63.30 o 
  10   6   2      217.48      247.32     30.91 o 
  11   6   2       20.88       58.79     29.44 o 
  12   6   2      529.22      603.70     54.78 o 
  13   6   2      330.99      321.13     39.08 o 
  14   6   2      217.72      265.12     47.89 o 
  15   6   2      554.08      565.44     47.73 o 
  16   6   2      117.89      201.48     46.59 o 
  17   6   2      108.16      187.01     99.59 o 
  18   6   2      151.33      106.35     60.81 o 
  19   6   2      607.71      672.25     83.28 o 
  20   6   2      142.90      280.61    105.54 o 
  21   6   2      351.06      269.81    105.24 o 
  22   6   2      184.50      116.22    100.96 o 
 -20   7   2        0.70      -63.05     63.05 o 
 -19   7   2       41.67       42.36     65.16 o 
 -18   7   2        0.86      -45.04     60.72 o 
 -17   7   2       63.51      -35.07     60.04 o 
 -16   7   2        8.22       -2.31     60.42 o 
 -15   7   2      109.91      125.90     83.75 o 
 -14   7   2       81.41      107.39     79.89 o 
 -13   7   2        7.16      -13.50     44.82 o 
 -12   7   2        5.24      -21.66     41.09 o 
 -11   7   2        0.00       -9.72     54.27 o 
 -10   7   2        3.73      -14.17     60.77 o 
  -9   7   2       35.89       15.62     36.05 o 
  -8   7   2       20.03       -4.17     28.29 o 
  -7   7   2      550.33      541.25     75.23 o 
  -6   7   2      132.76      106.31     30.31 o 
  -5   7   2      824.70      783.81     85.22 o 
  -4   7   2      119.14      188.00     30.58 o 
  -3   7   2      191.80      223.96     37.20 o 
  -2   7   2      308.02      381.20     40.24 o 
  -1   7   2     1044.78     1122.82     81.09 o 
   0   7   2       33.59       -7.70     42.31 o 
   1   7   2      485.12      610.99     62.60 o 
   2   7   2       11.72       33.89     44.04 o 
   3   7   2      772.15      900.31     57.26 o 
   4   7   2      140.12      214.06     38.61 o 
   5   7   2      311.17      285.98     66.70 o 
   6   7   2      515.22      508.42     38.70 o 
   7   7   2       16.46       -1.87     33.13 o 
   8   7   2      705.56      782.53     56.90 o 
   9   7   2        0.62       45.06     34.56 o 
  10   7   2      162.33      240.76     54.01 o 
  11   7   2       31.18       43.58     40.31 o 
  12   7   2       85.48       51.53     43.20 o 
  13   7   2      107.08       97.64     42.86 o 
  14   7   2      329.42      263.90     67.10 o 
  15   7   2      101.43      197.08     66.42 o 
  16   7   2       49.13       85.40     60.73 o 
  17   7   2       22.56       69.65     62.40 o 
  18   7   2        0.95      -16.08     63.04 o 
  19   7   2        6.62       18.19     63.56 o 
 -17   8   2      104.31       90.16     67.59 o 
 -16   8   2        6.62       60.46     66.36 o 
 -15   8   2      174.34      197.39     70.76 o 
 -14   8   2       92.09       78.90     86.02 o 
 -13   8   2      480.52      512.81    106.38 o 
 -12   8   2        1.62       21.33     75.52 o 
 -11   8   2      378.44      516.40    105.44 o 
 -10   8   2        0.01       36.88     78.07 o 
  -9   8   2      215.02      200.69     86.51 o 
  -8   8   2      141.12      225.62     86.71 o 
  -7   8   2        4.38      -16.38     74.05 o 
  -6   8   2       76.69      121.76     53.26 o 
  -5   8   2        1.25       88.87     50.52 o 
  -4   8   2       97.30       99.20     88.62 o 
  -3   8   2      156.39      128.65     84.52 o 
  -2   8   2        1.01      -33.17     63.16 o 
  -1   8   2        3.75      -26.58     48.68 o 
   0   8   2       54.51       52.39     50.93 o 
   1   8   2      410.71      470.86     66.26 o 
   2   8   2       36.51      -28.31     71.56 o 
   3   8   2       86.17      161.49     55.52 o 
   4   8   2      464.65      555.54     99.08 o 
   5   8   2       88.13      143.03     52.91 o 
   6   8   2      379.12      550.11     67.19 o 
   7   8   2      269.27      356.10     61.55 o 
   8   8   2        2.21      -70.77     70.77 o 
   9   8   2       58.42      110.17     80.19 o 
  10   8   2      522.06      462.73     74.44 o 
  11   8   2      546.63      596.60    231.00 o 
  12   8   2        9.70      -57.57     57.57 o 
  13   8   2      586.40      520.30    109.82 o 
  14   8   2      157.68      129.09     66.60 o 
  15   8   2      179.46      165.73     68.32 o 
  16   8   2        0.12       46.06     65.33 o 
  17   8   2      323.75      169.38     73.59 o 
 -13   9   2        6.74       17.23     85.31 o 
 -12   9   2        2.87       71.14     84.64 o 
 -11   9   2       12.90      149.05     88.96 o 
 -10   9   2       37.80      144.93     90.48 o 
  -9   9   2       15.01       -0.25     83.42 o 
  -8   9   2        0.00       35.24     80.35 o 
  -7   9   2        2.65       40.37     85.26 o 
  -6   9   2      103.67       55.25     84.45 o 
  -5   9   2       48.66      -26.00     54.28 o 
  -4   9   2       58.39       41.76     57.84 o 
  -3   9   2      194.74      141.83     60.55 o 
  -2   9   2        1.66      -42.17     53.47 o 
  -1   9   2      274.59      312.66    110.61 o 
   0   9   2        5.39      -25.12    108.22 o 
   1   9   2      536.88      459.11    102.17 o 
   2   9   2       21.45       16.41     56.31 o 
   3   9   2        9.23       83.02     58.62 o 
   4   9   2       91.35       63.31     58.33 o 
   5   9   2       17.53       16.72     56.47 o 
   6   9   2       13.89       58.44     57.06 o 
   7   9   2      138.15      275.88     95.47 o 
   8   9   2       20.13       73.58     85.14 o 
   9   9   2        6.96       12.58     60.61 o 
  10   9   2        0.03       43.74     95.61 o 
  11   9   2       10.24       77.48     65.51 o 
  12   9   2        1.73      -28.00     62.74 o 
  13   9   2        5.51      -60.83     60.83 o 
  -6  10   2       13.99       23.93     87.88 o 
  -5  10   2       71.18       61.97     90.69 o 
  -4  10   2        5.43        1.85     89.74 o 
  -3  10   2       32.89      -10.99     60.01 o 
  -2  10   2       45.67      -18.07     59.84 o 
  -1  10   2       64.08      -21.29     91.27 o 
   0  10   2       54.85       -0.04     60.87 o 
   1  10   2       27.24       24.84     60.21 o 
   2  10   2        1.75      -34.31     60.06 o 
   3  10   2       65.33      131.97     65.08 o 
   4  10   2       18.18      190.17     66.17 o 
   5  10   2       41.40       78.01     70.57 o 
   6  10   2      184.89       87.20     92.93 o 
 -27   1   3        0.13       30.89     42.62 o 
 -26   1   3      228.63      244.94     47.99 o 
 -25   1   3       54.74       80.74     47.16 o 
 -24   1   3      166.30      173.44     43.58 o 
 -23   1   3       96.19       92.64     38.75 o 
 -22   1   3        5.99       -1.20     34.95 o 
 -21   1   3      221.86      239.86     40.58 o 
 -20   1   3        1.70       18.63     27.38 o 
 -19   1   3       52.00       43.34     23.08 o 
 -18   1   3      249.35      254.62     28.26 o 
 -17   1   3       69.24       79.59     19.74 o 
 -16   1   3      815.96      841.99     32.95 o 
 -15   1   3      271.74      353.55     20.66 o 
 -14   1   3     2159.50     2119.99     49.15 o 
 -13   1   3        0.62        0.71     12.65 o 
 -12   1   3      637.29      715.60     24.30 o 
 -11   1   3     6643.16     7051.08    135.27 o 
 -10   1   3      342.18      491.14     29.56 o 
  -9   1   3        6.13       14.65     10.45 o 
  -8   1   3      448.03      531.66     18.06 o 
  -7   1   3     4352.48     4494.92     82.79 o 
  -6   1   3      112.98      134.95     10.92 o 
  -5   1   3      239.10      240.77     11.67 o 
  -4   1   3     8070.50     7901.92    160.36 o 
  -3   1   3     2699.58     2504.33     58.37 o 
  -2   1   3      148.98      128.28      9.24 o 
  -1   1   3        2.85       -1.38      8.98 o 
   0   1   3        0.00        5.02      8.69 o 
   1   1   3       85.40       56.48      9.38 o 
   2   1   3     4622.84     3921.77    183.60 o 
   3   1   3      515.55      456.69     18.16 o 
   4   1   3     1876.30     1888.71     44.77 o 
   5   1   3     4648.00     4600.43     90.07 o 
   6   1   3     3087.78     3140.22     60.29 o 
   7   1   3       16.22       28.31     10.49 o 
   8   1   3        0.05       30.43     10.88 o 
   9   1   3     7326.15     8333.68    132.69 o 
  10   1   3     1110.33     1121.21     31.24 o 
  11   1   3      892.44     1199.72     33.32 o 
  12   1   3      969.44     1078.72     36.87 o 
  13   1   3     1529.03     1645.94     41.52 o 
  14   1   3      299.42      329.42     20.56 o 
  15   1   3      252.55      255.66     20.38 o 
  16   1   3      534.30      600.47     27.57 o 
  17   1   3      198.37      195.33     23.40 o 
  18   1   3      529.70      508.85     30.90 o 
  19   1   3        5.91       -0.17     30.34 o 
  20   1   3       64.41       47.01     37.79 o 
  21   1   3      267.35      272.74     44.63 o 
  22   1   3        0.00       39.96     41.52 o 
  23   1   3      154.77      183.72     66.84 o 
  24   1   3      156.30      180.31     46.41 o 
  25   1   3       11.84       31.82     53.20 o 
  26   1   3       61.78      135.21     46.93 o 
 -26   2   3      151.68      122.18     58.34 o 
 -25   2   3       25.34       35.14     39.49 o 
 -24   2   3       29.35       13.58     36.25 o 
 -23   2   3       58.01       -8.26     35.42 o 
 -22   2   3      249.43      297.59     47.90 o 
 -21   2   3        0.16       11.13     31.91 o 
 -20   2   3      348.09      349.32     35.97 o 
 -19   2   3     2265.04     2175.08     70.85 o 
 -18   2   3        7.27        6.95     20.15 o 
 -17   2   3       21.72       15.57     18.10 o 
 -16   2   3     2132.13     2023.73     64.13 o 
 -15   2   3      757.27      811.41     31.38 o 
 -14   2   3       50.34       32.10     15.49 o 
 -13   2   3     1175.32     1086.79     37.72 o 
 -12   2   3       75.55       65.63     12.79 o 
 -11   2   3     4127.58     4347.89     86.99 o 
 -10   2   3       13.38       20.39     10.57 o 
  -9   2   3       61.65      103.35     11.51 o 
  -8   2   3     2372.83     2562.69     47.71 o 
  -7   2   3       79.13      104.23     12.95 o 
  -6   2   3      423.92      552.65     21.85 o 
  -5   2   3    11365.65    11201.06    228.54 o 
  -4   2   3      344.13      343.93     15.41 o 
  -3   2   3     3062.66     2773.84     60.62 o 
  -2   2   3     5539.06     4724.37    106.73 o 
  -1   2   3    70336.40    61712.86   1524.53 o 
   0   2   3      465.54      448.49     22.46 o 
   1   2   3    21846.33    19707.91    589.06 o 
   2   2   3     9474.73     8440.03    240.18 o 
   3   2   3     2719.69     2258.44     51.78 o 
   4   2   3      284.88      321.37     14.23 o 
   5   2   3      440.17      483.32     14.69 o 
   6   2   3     7048.78     7338.33    129.55 o 
   7   2   3      105.64       95.16     11.46 o 
   8   2   3       15.59       48.17     11.04 o 
   9   2   3       68.99       50.26     12.08 o 
  10   2   3      217.89      259.86     15.45 o 
  11   2   3      244.26      307.46     17.70 o 
  12   2   3      617.44      683.37     24.78 o 
  13   2   3      377.01      485.34     22.47 o 
  14   2   3      158.38      182.82     18.08 o 
  15   2   3     1824.55     1809.72     54.54 o 
  16   2   3      365.17      339.82     27.60 o 
  17   2   3      333.83      242.82     26.44 o 
  18   2   3      126.10      126.28     24.89 o 
  19   2   3       65.77       42.18     23.94 o 
  20   2   3       63.41       39.87     31.00 o 
  21   2   3     1082.63      958.61     53.01 o 
  22   2   3      184.56      177.75     41.68 o 
  23   2   3        1.97       14.89     37.78 o 
  24   2   3      197.44      145.84     42.84 o 
  25   2   3       14.45       15.30     49.63 o 
  26   2   3        1.09      -12.82     42.46 o 
 -26   3   3      113.17      117.57     45.73 o 
 -25   3   3        9.67      -45.01     58.61 o 
 -24   3   3       17.29      -36.65     36.65 o 
 -23   3   3       57.19       99.68     39.31 o 
 -22   3   3       18.77       28.26     34.91 o 
 -21   3   3        6.85       40.14     33.62 o 
 -20   3   3       37.49       32.85     26.94 o 
 -19   3   3      247.43      280.84     28.91 o 
 -18   3   3     2904.51     2773.96     67.85 o 
 -17   3   3       51.41       68.71     19.02 o 
 -16   3   3      917.54      922.13     34.67 o 
 -15   3   3        6.65       -7.40     15.40 o 
 -14   3   3      362.43      392.03     23.04 o 
 -13   3   3     1362.48     1429.52     49.86 o 
 -12   3   3      151.65      193.61     22.11 o 
 -11   3   3     5186.97     5185.43    123.88 o 
 -10   3   3      448.07      536.35     27.25 o 
  -9   3   3     3590.08     3633.03     90.66 o 
  -8   3   3      938.97      846.82     32.44 o 
  -7   3   3     2727.48     2474.00     59.09 o 
  -6   3   3       11.16        6.06     10.23 o 
  -5   3   3     5096.74     4714.16     99.56 o 
  -4   3   3     1212.82     1088.14     34.14 o 
  -3   3   3     4443.86     3934.29     93.15 o 
  -2   3   3       20.39       32.00      9.59 o 
  -1   3   3     2230.12     1994.76     51.78 o 
   0   3   3     2237.67     2039.07     58.39 o 
   1   3   3       29.52       53.83     11.05 o 
   2   3   3        1.55        0.46     10.53 o 
   3   3   3     1049.67      939.57     34.37 o 
   4   3   3      944.12      956.68     42.08 o 
   5   3   3    10954.96    10403.64    235.45 o 
   6   3   3      176.41      210.93     17.04 o 
   7   3   3     6871.38     6519.68    124.68 o 
   8   3   3       61.16       51.63      9.65 o 
   9   3   3     4295.35     4329.19     88.86 o 
  10   3   3     2137.24     2373.13     59.33 o 
  11   3   3      354.87      357.63     15.96 o 
  12   3   3       19.46        8.58     12.13 o 
  13   3   3     1721.98     1671.86     41.68 o 
  14   3   3     1204.22     1208.22     39.36 o 
  15   3   3       99.95      159.39     23.67 o 
  16   3   3       84.64      102.79     23.69 o 
  17   3   3     1918.43     1809.33     61.69 o 
  18   3   3      125.00       89.28     25.86 o 
  19   3   3      121.23       82.20     35.35 o 
  20   3   3        2.58       25.55     38.55 o 
  21   3   3       55.19       -1.05     57.78 o 
  22   3   3       45.04       42.58     35.12 o 
  23   3   3       16.45       26.64     41.58 o 
  24   3   3        0.34       26.53     44.84 o 
  25   3   3      218.13      242.04     51.64 o 
 -25   4   3        2.94      100.58     84.30 o 
 -24   4   3        5.99      -73.21     73.21 o 
 -23   4   3       94.57      137.61     79.33 o 
 -22   4   3        4.29      -66.81     66.81 o 
 -21   4   3       22.94      -38.56     38.56 o 
 -20   4   3      118.12      143.52     42.47 o 
 -19   4   3      303.06      334.30     39.76 o 
 -18   4   3      167.99      201.56     36.08 o 
 -17   4   3      502.31      510.95     37.56 o 
 -16   4   3      569.59      660.85     39.77 o 
 -15   4   3        5.30       22.63     26.81 o 
 -14   4   3        7.99       24.15     24.38 o 
 -13   4   3     1146.55     1119.99     50.23 o 
 -12   4   3      493.58      487.03     33.20 o 
 -11   4   3       59.86       58.40     20.66 o 
 -10   4   3       50.36       74.10     19.87 o 
  -9   4   3     3462.23     3503.43     77.37 o 
  -8   4   3      994.12     1096.99     36.10 o 
  -7   4   3     1664.38     1615.41     53.05 o 
  -6   4   3      278.41      334.97     23.81 o 
  -5   4   3       59.94       55.48     16.44 o 
  -4   4   3     4038.48     3856.82     94.21 o 
  -3   4   3     6000.05     5570.13    119.54 o 
  -2   4   3     1048.37      991.46     30.62 o 
  -1   4   3     7482.82     6830.14    157.69 o 
   0   4   3     1995.44     1778.70     55.49 o 
   1   4   3       92.46      113.47     17.66 o 
   2   4   3      190.38      186.27     16.51 o 
   3   4   3     2934.24     2722.31     89.57 o 
   4   4   3       23.53       38.85     14.25 o 
   5   4   3       83.16       89.09     15.88 o 
   6   4   3     1598.62     1593.79     48.11 o 
   7   4   3      793.22      879.30     34.52 o 
   8   4   3       29.26       27.13     15.81 o 
   9   4   3        1.43       15.26     21.37 o 
  10   4   3      474.88      433.49     31.07 o 
  11   4   3      270.18      266.78     21.66 o 
  12   4   3      784.04      707.02     31.61 o 
  13   4   3      142.16      140.30     37.04 o 
  14   4   3      144.23      151.69     26.26 o 
  15   4   3     3728.71     3514.42     96.78 o 
  16   4   3     1046.00      948.19     45.74 o 
  17   4   3      238.76      265.98     36.51 o 
  18   4   3      770.32      870.20     59.82 o 
  19   4   3      615.86      510.85     64.29 o 
  20   4   3       24.71       79.92     72.18 o 
  21   4   3       47.03      147.19     54.41 o 
  22   4   3      230.84      341.30     62.52 o 
  23   4   3       45.18      -21.24     49.25 o 
  24   4   3      318.00      265.48     85.51 o 
 -23   5   3       19.32       47.24     67.57 o 
 -22   5   3       67.48       16.01     43.04 o 
 -21   5   3      214.27      239.26     46.85 o 
 -20   5   3        7.03        9.78     39.39 o 
 -19   5   3        0.06      -14.21     38.33 o 
 -18   5   3       65.62       84.14     34.26 o 
 -17   5   3      310.35      317.78     37.56 o 
 -16   5   3      544.61      550.60     40.53 o 
 -15   5   3      149.24      177.98     30.39 o 
 -14   5   3      956.65      938.94     49.27 o 
 -13   5   3      227.41      254.74     40.54 o 
 -12   5   3       98.47      131.50     24.65 o 
 -11   5   3     1582.07     1557.46     69.73 o 
 -10   5   3        4.53       21.08     32.75 o 
  -9   5   3      799.07      797.48     39.22 o 
  -8   5   3      319.60      297.04     26.88 o 
  -7   5   3     1392.57     1356.81     63.29 o 
  -6   5   3      171.88      235.65     24.10 o 
  -5   5   3     2744.56     2691.78     71.17 o 
  -4   5   3      963.42      931.55     34.86 o 
  -3   5   3      145.74      179.54     17.51 o 
  -2   5   3     1138.57     1119.55     42.89 o 
  -1   5   3     4444.00     4246.26    133.00 o 
   0   5   3      833.28      745.19     40.48 o 
   1   5   3      953.26     1018.31     82.39 o 
   2   5   3      663.09      672.61     47.85 o 
   3   5   3       58.69       52.96     17.40 o 
   4   5   3     2391.39     2463.81     66.98 o 
   5   5   3     2874.24     2997.24     83.20 o 
   6   5   3     1174.00     1170.64     41.90 o 
   7   5   3     2422.25     2150.47     68.88 o 
   8   5   3       18.62       27.75     20.73 o 
   9   5   3     1376.49     1390.53     49.70 o 
  10   5   3        3.61       10.13     21.30 o 
  11   5   3       87.93       47.59     21.40 o 
  12   5   3      116.33      111.96     29.04 o 
  13   5   3      272.95      319.72     36.87 o 
  14   5   3       38.54       34.03     22.98 o 
  15   5   3      296.73      301.36     30.13 o 
  16   5   3      675.98      677.36     40.10 o 
  17   5   3        4.04       22.50     29.67 o 
  18   5   3      149.55      116.42     45.56 o 
  19   5   3       19.30      -38.97     42.89 o 
  20   5   3       30.73       34.11     46.08 o 
  21   5   3       40.83       81.82     49.29 o 
  22   5   3        1.79      -31.75     47.12 o 
  23   5   3        1.35       35.48    109.04 o 
 -22   6   3       92.21       37.24     41.92 o 
 -21   6   3       67.96       79.02     40.97 o 
 -20   6   3       11.32      -28.82     92.03 o 
 -19   6   3      118.95      133.17     40.05 o 
 -18   6   3      424.90      368.84     69.92 o 
 -17   6   3      100.89       88.80     59.11 o 
 -16   6   3      182.68      157.61     53.85 o 
 -15   6   3      388.15      401.68     62.66 o 
 -14   6   3      339.66      370.86     44.61 o 
 -13   6   3      370.28      361.81     43.00 o 
 -12   6   3       78.59       98.99     33.06 o 
 -11   6   3      643.47      665.62     53.85 o 
 -10   6   3      130.45      215.81     35.33 o 
  -9   6   3       30.67       88.35     29.65 o 
  -8   6   3        9.63        7.93     22.89 o 
  -7   6   3      115.67       71.06     24.33 o 
  -6   6   3      388.50      516.47     34.45 o 
  -5   6   3       74.14       81.76     23.29 o 
  -4   6   3      201.60      202.15     21.21 o 
  -3   6   3       74.29       55.21     17.77 o 
  -2   6   3      227.95      239.80     24.09 o 
  -1   6   3      591.59      698.16     43.36 o 
   0   6   3      112.23      122.22     34.48 o 
   1   6   3       74.79      109.95     29.89 o 
   2   6   3       42.28       29.53     29.25 o 
   3   6   3     1401.35     1324.73     59.74 o 
   4   6   3      481.10      455.85     32.85 o 
   5   6   3        9.45       28.68     22.15 o 
   6   6   3       94.14      127.23     29.02 o 
   7   6   3       11.44        8.20     23.29 o 
   8   6   3        0.11      -12.16     23.45 o 
   9   6   3      545.70      505.37     57.77 o 
  10   6   3      412.84      453.77     34.15 o 
  11   6   3     1262.20     1363.83     61.13 o 
  12   6   3        1.85       69.63     33.08 o 
  13   6   3      113.67      138.19     51.21 o 
  14   6   3       14.55       33.34     23.22 o 
  15   6   3      327.76      300.65     55.02 o 
  16   6   3       18.48        5.31     78.11 o 
  17   6   3       26.32       46.50     59.79 o 
  18   6   3        0.31      -12.51     57.84 o 
  19   6   3        2.41      318.43    104.31 o 
  20   6   3       42.88      115.15     97.97 o 
  21   6   3        4.25      -74.10     92.45 o 
 -20   7   3        0.39       67.74     89.79 o 
 -19   7   3       99.32      172.85     67.83 o 
 -18   7   3        2.48       71.96     63.21 o 
 -17   7   3        7.15       13.96     61.95 o 
 -16   7   3      181.25      276.79     92.28 o 
 -15   7   3       73.79      127.90     82.04 o 
 -14   7   3      168.87      230.82     86.27 o 
 -13   7   3       36.68       45.29     77.20 o 
 -12   7   3      109.56      166.92     48.86 o 
 -11   7   3      126.36       72.28     50.64 o 
 -10   7   3        6.59       -4.65     37.78 o 
  -9   7   3      581.16      488.13    107.21 o 
  -8   7   3       17.93        6.12     37.82 o 
  -7   7   3        0.45       17.67     30.74 o 
  -6   7   3       17.33       14.95     45.50 o 
  -5   7   3      362.26      343.95     73.07 o 
  -4   7   3      686.12      874.03     72.67 o 
  -3   7   3       39.79       89.79     62.28 o 
  -2   7   3      104.70      213.02     48.64 o 
  -1   7   3      513.75      647.75     65.30 o 
   0   7   3       78.67      136.11     47.14 o 
   1   7   3       28.55       79.53     44.20 o 
   2   7   3      319.18      329.25     71.81 o 
   3   7   3      273.14      298.51     40.66 o 
   4   7   3      420.77      442.91     45.09 o 
   5   7   3        2.82      -20.45     32.05 o 
   6   7   3      136.79      138.68     37.40 o 
   7   7   3       12.63       17.20     34.17 o 
   8   7   3       17.77       13.94     35.58 o 
   9   7   3       11.57       28.24     48.15 o 
  10   7   3       82.52      144.09     42.92 o 
  11   7   3       17.89       45.21     71.82 o 
  12   7   3       83.32       84.15     76.19 o 
  13   7   3       72.12       40.25     57.36 o 
  14   7   3       54.29      181.30     61.92 o 
  15   7   3      687.70      577.32     79.36 o 
  16   7   3      372.34      455.48     76.20 o 
  17   7   3      347.87      274.83     73.27 o 
  18   7   3       41.23      -10.96     63.00 o 
  19   7   3      308.57      384.40     78.63 o 
 -17   8   3        0.15        9.22     64.36 o 
 -16   8   3       10.47       21.07     64.93 o 
 -15   8   3        0.22      -80.88     80.88 o 
 -14   8   3      266.59      269.54     95.22 o 
 -13   8   3       77.57       51.61     78.30 o 
 -12   8   3        6.43       72.75     83.24 o 
 -11   8   3      115.33      185.92     88.91 o 
 -10   8   3      121.68       86.36     80.27 o 
  -9   8   3      309.69      365.31     94.50 o 
  -8   8   3      186.28      128.81     82.42 o 
  -7   8   3      164.45      192.73     85.25 o 
  -6   8   3      379.46      426.06     77.87 o 
  -5   8   3      114.15      106.52     51.95 o 
  -4   8   3        6.55       35.06     50.06 o 
  -3   8   3       18.76       51.98     50.69 o 
  -2   8   3      110.99      157.68     54.33 o 
  -1   8   3      222.14      177.53     56.43 o 
   0   8   3      105.21       87.11     51.92 o 
   1   8   3       79.62      175.34     55.01 o 
   2   8   3        6.03       36.90     69.87 o 
   3   8   3       60.76       44.64     37.30 o 
   4   8   3      577.32      685.97     56.85 o 
   5   8   3       10.86       77.14     41.26 o 
   6   8   3       55.00      111.56     48.84 o 
   7   8   3      123.65      135.01     43.04 o 
   8   8   3       28.30        2.69     65.94 o 
   9   8   3      140.22      193.22     61.84 o 
  10   8   3       25.43      148.85     61.63 o 
  11   8   3      121.78      115.05     87.07 o 
  12   8   3        0.69       -7.98     58.24 o 
  13   8   3       72.47       22.96     61.96 o 
  14   8   3      108.27       54.16     66.61 o 
  15   8   3      116.41      151.76    102.82 o 
  16   8   3        8.47       -0.63     63.28 o 
 -13   9   3        4.94      -57.97     83.47 o 
 -12   9   3       35.82       75.29     88.27 o 
 -11   9   3        0.51      -74.89     78.55 o 
 -10   9   3       49.56       30.76     85.94 o 
  -9   9   3       18.30      -21.62     82.33 o 
  -8   9   3        3.43       68.09     84.87 o 
  -7   9   3       51.77       23.79     81.87 o 
  -6   9   3      161.76       76.02     87.21 o 
  -5   9   3       65.93       32.92     56.18 o 
  -4   9   3       30.53      -30.27     53.98 o 
  -3   9   3        0.08        5.26     54.37 o 
  -2   9   3       46.23       39.17     55.76 o 
  -1   9   3       80.89      132.09     59.47 o 
   0   9   3        5.10      102.73     56.50 o 
   1   9   3      128.92      194.66     62.39 o 
   2   9   3        7.53       69.89     55.60 o 
   3   9   3        3.17       51.09     57.04 o 
   4   9   3       62.72       89.95     59.12 o 
   5   9   3        7.27       29.22     86.10 o 
   6   9   3      296.53      227.43    188.19 o 
   7   9   3       85.82      170.37     70.52 o 
   8   9   3      110.48       24.99     61.07 o 
   9   9   3        0.01       42.79     73.16 o 
  10   9   3        9.72       -5.90     60.71 o 
  11   9   3      365.40      293.89     73.65 o 
  12   9   3       66.86       20.03     63.29 o 
  13   9   3       31.09      132.75     80.35 o 
  -6  10   3       16.98      152.22     96.21 o 
  -5  10   3       19.73       74.65     91.72 o 
  -4  10   3      115.59      115.43     93.62 o 
  -3  10   3       27.19       60.65     61.35 o 
  -2  10   3        8.59      -41.44     59.99 o 
  -1  10   3       23.00       69.24     61.81 o 
   0  10   3      143.62      205.58     68.40 o 
   1  10   3      202.15      229.47    101.06 o 
   2  10   3       19.23      -57.42     57.42 o 
   3  10   3      275.33      352.50     72.35 o 
   4  10   3      224.14      339.22     72.42 o 
   5  10   3       90.05       95.46     54.91 o 
   6  10   3       34.43       27.37    111.05 o 
 -27   0   4        2.45      -16.59     67.91 o 
 -26   0   4      312.97      428.16     85.35 o 
 -25   0   4      555.02      635.26     95.28 o 
 -24   0   4       16.03       68.98     63.16 o 
 -23   0   4      656.90      583.64     87.74 o 
 -22   0   4     2086.83     2025.35    115.36 o 
 -21   0   4      860.65      986.06    213.81 o 
 -20   0   4       29.60       45.14     38.51 o 
 -19   0   4       37.74       80.68     31.74 o 
 -18   0   4     4589.03     4256.95    145.67 o 
 -17   0   4        4.54       12.81     37.52 o 
 -16   0   4      324.63      294.69     35.27 o 
 -15   0   4     1152.24     1203.61     59.31 o 
 -14   0   4       24.08       53.93     18.77 o 
 -13   0   4      896.39      895.72     40.27 o 
 -12   0   4      937.19      929.88     39.66 o 
 -11   0   4      177.79      131.55     30.86 o 
 -10   0   4     1940.28     2099.21    100.91 o 
  -9   0   4     3162.36     3971.54    107.75 o 
  -8   0   4     1384.27     1415.93     48.75 o 
  -7   0   4        6.72       10.48     13.47 o 
  -6   0   4      200.80      348.36     20.68 o 
  -5   0   4      853.58      923.95     33.98 o 
  -4   0   4      357.89      316.12     24.90 o 
  -3   0   4     1711.35     1604.68     53.18 o 
  -2   0   4    37194.49    33744.80    942.51 o 
  -1   0   4      917.49      888.47     49.07 o 
   0   0   4      288.88      215.48     14.46 o 
   1   0   4      683.72      639.05     45.27 o 
   2   0   4    29441.66    27829.70    758.97 o 
   3   0   4      433.27      408.92     19.40 o 
   4   0   4       57.26       27.74     12.55 o 
   5   0   4      208.91      276.21     17.27 o 
   6   0   4      189.86      271.33     20.22 o 
   7   0   4      489.30      534.05     24.22 o 
   8   0   4      151.23      222.64     19.08 o 
   9   0   4     1100.20     1389.28     44.37 o 
  10   0   4      683.44      743.45     34.95 o 
  11   0   4     2747.41     2431.97     73.41 o 
  12   0   4      168.07      195.97     24.10 o 
  13   0   4     1671.28     1725.14     62.64 o 
  14   0   4       78.82      115.28     31.21 o 
  15   0   4     2465.98     2540.31     81.73 o 
  16   0   4      197.83      246.65     30.77 o 
  17   0   4       12.44       14.21     34.72 o 
  18   0   4     4428.96     3918.82    116.93 o 
  19   0   4       85.58      155.33     39.53 o 
  20   0   4      312.92      439.52     60.29 o 
  21   0   4      243.05      316.07     56.82 o 
  22   0   4      147.25       52.86     72.42 o 
  23   0   4      182.39      275.62     59.84 o 
  24   0   4        0.04      -50.17     50.17 o 
  25   0   4      838.40      840.20     82.94 o 
  26   0   4       24.91       32.99     73.61 o 
 -27   1   4        1.26      -35.52     41.68 o 
 -26   1   4      158.99      285.91     47.81 o 
 -25   1   4      322.98      402.50     75.99 o 
 -24   1   4      141.91      158.99     42.93 o 
 -23   1   4        1.81       53.04     37.56 o 
 -22   1   4       63.54       87.61     36.70 o 
 -21   1   4       87.69      143.78     38.02 o 
 -20   1   4      584.30      619.85     46.95 o 
 -19   1   4       32.28       56.61     23.99 o 
 -18   1   4       15.20       -1.12     21.37 o 
 -17   1   4     1503.40     1287.30     46.65 o 
 -16   1   4      168.66      175.24     20.08 o 
 -15   1   4      637.13      683.66     26.38 o 
 -14   1   4     3370.22     3587.78     72.13 o 
 -13   1   4     1740.62     1703.60     41.45 o 
 -12   1   4      319.51      353.35     19.60 o 
 -11   1   4     1612.12     1720.60     43.06 o 
 -10   1   4     5661.89     6161.05    111.81 o 
  -9   1   4        7.80      -10.20     10.20 o 
  -8   1   4    15141.29    16482.81    268.23 o 
  -7   1   4     2356.85     2639.50     52.03 o 
  -6   1   4       80.10       92.93     10.19 o 
  -5   1   4      935.89      817.43     22.06 o 
  -4   1   4     1321.92     1236.52     29.30 o 
  -3   1   4    22697.95    21144.74    420.49 o 
  -2   1   4     3381.02     2836.24     77.77 o 
  -1   1   4      118.53       97.31      9.37 o 
   0   1   4     1214.03     1112.19     32.80 o 
   1   1   4     2987.55     2648.64     90.85 o 
   2   1   4       66.08       84.13     11.24 o 
   3   1   4    20888.92    20212.48    591.51 o 
   4   1   4     2969.21     2811.09     62.66 o 
   5   1   4      340.52      378.27     21.94 o 
   6   1   4     1042.88     1124.19     25.58 o 
   7   1   4     2560.62     2934.07     54.37 o 
   8   1   4    10600.10    11476.70    181.00 o 
   9   1   4        0.44       -7.37     11.09 o 
  10   1   4     7652.87     8236.86    145.87 o 
  11   1   4     3527.22     3745.50     73.13 o 
  12   1   4      786.78      798.55     27.54 o 
  13   1   4      554.80      589.61     24.69 o 
  14   1   4     1034.46     1149.36     34.69 o 
  15   1   4     1102.97     1063.06     34.79 o 
  16   1   4      219.00      284.44     22.60 o 
  17   1   4      971.65      985.69     38.50 o 
  18   1   4      101.91      106.77     22.85 o 
  19   1   4     1334.30     1215.35     44.94 o 
  20   1   4      273.57      350.10     45.23 o 
  21   1   4      483.70      607.14     79.96 o 
  22   1   4      438.27      390.79     48.71 o 
  23   1   4       94.36      129.02     43.97 o 
  24   1   4       26.47       54.60     43.51 o 
  25   1   4      393.02      438.92     54.46 o 
  26   1   4       42.03        3.71     43.98 o 
 -26   2   4        3.87       20.23     38.74 o 
 -25   2   4        0.53       -8.22     54.95 o 
 -24   2   4      108.69      118.43     39.22 o 
 -23   2   4      639.81      602.62     57.71 o 
 -22   2   4      765.85      786.73     55.08 o 
 -21   2   4      351.02      410.60     42.29 o 
 -20   2   4      131.58      155.51     30.47 o 
 -19   2   4        0.01       47.51     25.69 o 
 -18   2   4       53.73       73.86     20.19 o 
 -17   2   4       90.18       72.13     19.01 o 
 -16   2   4       69.49       62.65     18.14 o 
 -15   2   4       84.42      126.42     21.42 o 
 -14   2   4      423.78      522.13     26.68 o 
 -13   2   4      189.20      200.91     17.20 o 
 -12   2   4      122.34      103.17     13.32 o 
 -11   2   4        1.60       11.07     11.62 o 
 -10   2   4     3495.91     3707.08     70.60 o 
  -9   2   4     1032.87     1254.50     32.27 o 
  -8   2   4     4746.38     4963.29     85.30 o 
  -7   2   4      329.67      364.08     17.36 o 
  -6   2   4       19.98       79.98     11.78 o 
  -5   2   4     4371.38     4311.56     92.19 o 
  -4   2   4     9689.16     8628.89    261.14 o 
  -3   2   4     2368.82     1940.79     61.34 o 
  -2   2   4    67269.06    61678.48   1336.67 o 
  -1   2   4    24497.28    21834.57    374.23 o 
   0   2   4   148237.72   131076.52   2598.36 o 
   1   2   4     8076.13     7178.09    160.30 o 
   2   2   4     6947.14     6007.96    245.25 o 
   3   2   4     7384.00     6463.13    145.47 o 
   4   2   4     7204.39     6847.68    105.92 o 
   5   2   4     1630.18     1698.25     33.70 o 
   6   2   4     2998.19     2940.62     57.15 o 
   7   2   4     2172.35     2468.31     50.26 o 
   8   2   4     1425.76     1344.26     31.36 o 
   9   2   4      561.48      531.99     19.20 o 
  10   2   4      296.91      369.64     18.41 o 
  11   2   4     3219.82     3016.57     61.46 o 
  12   2   4       87.68       94.58     15.16 o 
  13   2   4      984.14      963.91     30.86 o 
  14   2   4      281.78      317.47     20.78 o 
  15   2   4     1578.79     1572.70     62.14 o 
  16   2   4        8.67        7.06     21.58 o 
  17   2   4      205.85      245.40     27.05 o 
  18   2   4     1833.29     1652.78     55.68 o 
  19   2   4       66.64       17.81     24.25 o 
  20   2   4        3.41      -29.88     29.88 o 
  21   2   4      438.64      453.61     41.99 o 
  22   2   4       11.71       36.58     38.50 o 
  23   2   4      265.94      285.59     59.27 o 
  24   2   4        1.22        9.82     41.65 o 
  25   2   4      456.17      453.50     55.31 o 
  26   2   4      249.56      318.18     50.44 o 
 -26   3   4      253.52      330.41     52.07 o 
 -25   3   4       16.89      -55.86     76.94 o 
 -24   3   4       42.09       40.78     39.83 o 
 -23   3   4      167.25      233.97     43.41 o 
 -22   3   4       12.71       83.38     36.56 o 
 -21   3   4       96.08       39.19     69.95 o 
 -20   3   4        1.00        8.66     34.05 o 
 -19   3   4      136.08      202.26     28.02 o 
 -18   3   4     1328.73     1306.86     43.09 o 
 -17   3   4        2.88        3.28     17.34 o 
 -16   3   4      435.26      480.50     26.03 o 
 -15   3   4      509.55      536.67     27.39 o 
 -14   3   4     4877.22     4974.09    109.71 o 
 -13   3   4      200.50      183.73     23.24 o 
 -12   3   4      754.59      843.15     35.83 o 
 -11   3   4       35.77       49.30     17.01 o 
 -10   3   4     3322.61     3509.74     87.93 o 
  -9   3   4       87.09       92.50     15.17 o 
  -8   3   4       44.54       12.04     12.97 o 
  -7   3   4     1277.83     1279.56     53.76 o 
  -6   3   4     1422.61     1426.03     34.93 o 
  -5   3   4      330.22      325.20     14.67 o 
  -4   3   4       11.82       -5.02     11.37 o 
  -3   3   4      355.28      326.86     17.93 o 
  -2   3   4     2233.12     1975.34     46.39 o 
  -1   3   4      772.51      751.11     26.74 o 
   0   3   4      276.92      267.93     17.37 o 
   1   3   4     2469.74     2259.78     56.48 o 
   2   3   4        5.13        1.89     10.42 o 
   3   3   4       10.32       12.25     12.86 o 
   4   3   4     4183.96     3670.35     87.14 o 
   5   3   4        4.72       17.06     12.94 o 
   6   3   4      187.70      216.81     17.13 o 
   7   3   4      158.69      145.06     15.23 o 
   8   3   4      493.19      530.10     20.17 o 
   9   3   4      591.46      784.90     31.24 o 
  10   3   4     4144.52     4264.30     86.43 o 
  11   3   4      673.08      655.87     23.85 o 
  12   3   4      238.47      252.78     15.80 o 
  13   3   4      598.70      678.03     28.41 o 
  14   3   4      519.77      514.20     27.17 o 
  15   3   4      101.50      101.58     23.31 o 
  16   3   4      738.00      754.35     47.20 o 
  17   3   4      173.12      172.13     27.27 o 
  18   3   4      546.46      512.01     35.42 o 
  19   3   4      658.23      643.32     42.42 o 
  20   3   4       25.37       27.99     32.45 o 
  21   3   4       29.42       23.84     37.87 o 
  22   3   4        3.36       16.12     35.10 o 
  23   3   4      126.05       42.46     57.83 o 
  24   3   4       31.69      -32.62     42.76 o 
  25   3   4       21.65       63.45     81.37 o 
 -25   4   4        0.02      -10.21     79.36 o 
 -24   4   4      147.55      148.35     82.62 o 
 -23   4   4      102.63      141.75     77.99 o 
 -22   4   4       55.67       32.36     71.74 o 
 -21   4   4        4.73      -39.06     39.06 o 
 -20   4   4       21.78       40.01     42.37 o 
 -19   4   4      218.06      215.32     36.65 o 
 -18   4   4     1175.38     1168.36     58.46 o 
 -17   4   4      293.19      319.54     33.42 o 
 -16   4   4      653.57      642.64     43.40 o 
 -15   4   4      255.87      264.11     32.74 o 
 -14   4   4     2147.92     2327.85     78.44 o 
 -13   4   4      515.04      484.17     34.75 o 
 -12   4   4     1153.00     1193.46     50.24 o 
 -11   4   4      105.39      111.58     22.54 o 
 -10   4   4      918.67      913.40     40.99 o 
  -9   4   4      136.68      112.44     20.65 o 
  -8   4   4      307.35      347.67     19.53 o 
  -7   4   4     1551.75     1549.78     51.35 o 
  -6   4   4     2405.70     2399.07     70.66 o 
  -5   4   4     1251.66     1077.84     39.76 o 
  -4   4   4      417.19      423.93     25.07 o 
  -3   4   4     2697.89     2610.54     61.10 o 
  -2   4   4     7651.19     7324.78    154.12 o 
  -1   4   4      168.98      150.59     15.52 o 
   0   4   4      659.58      648.93     30.37 o 
   1   4   4      814.54      734.73     28.37 o 
   2   4   4     7992.18     7514.35    172.23 o 
   3   4   4      732.08      631.44     27.44 o 
   4   4   4        1.14        7.63     13.23 o 
   5   4   4      328.38      337.49     23.08 o 
   6   4   4      649.56      665.79     27.92 o 
   7   4   4      228.63      239.26     19.65 o 
   8   4   4      181.09      149.57     18.88 o 
   9   4   4       56.12      109.38     19.84 o 
  10   4   4      311.42      333.75     38.22 o 
  11   4   4     2700.63     2552.78     70.47 o 
  12   4   4      722.99      711.35     31.95 o 
  13   4   4      746.65      722.19     48.71 o 
  14   4   4      734.19      800.24     40.02 o 
  15   4   4       84.46       68.63     26.06 o 
  16   4   4      105.84       92.59     30.69 o 
  17   4   4     1622.05     1448.27     92.48 o 
  18   4   4     2224.55     2135.14     93.67 o 
  19   4   4     1012.33      989.97     98.52 o 
  20   4   4      177.40      162.36     53.07 o 
  21   4   4       75.13        6.00     49.04 o 
  22   4   4        9.18       25.39     51.99 o 
  23   4   4      201.91      150.99     57.44 o 
  24   4   4       94.37       92.01     79.11 o 
 -23   5   4       45.21       70.22     68.60 o 
 -22   5   4        0.92      -47.84     47.84 o 
 -21   5   4       21.49      -40.57     40.57 o 
 -20   5   4      177.80      132.60     48.09 o 
 -19   5   4       39.64       72.24     39.63 o 
 -18   5   4      451.90      488.98     42.80 o 
 -17   5   4      580.89      539.70     47.38 o 
 -16   5   4       19.08       53.36     28.55 o 
 -15   5   4        0.10      -25.66     25.66 o 
 -14   5   4     1596.85     1625.76     63.13 o 
 -13   5   4      133.43      159.76     27.76 o 
 -12   5   4      482.20      443.23     32.02 o 
 -11   5   4       19.83       30.85     28.01 o 
 -10   5   4      155.21      163.06     32.02 o 
  -9   5   4      142.38      175.85     30.40 o 
  -8   5   4       21.63       13.69     18.78 o 
  -7   5   4       15.75       33.50     19.05 o 
  -6   5   4        0.85        8.87     18.03 o 
  -5   5   4       69.80       86.12     16.80 o 
  -4   5   4      808.52      848.96     32.53 o 
  -3   5   4       36.06       37.54     13.86 o 
  -2   5   4     1994.79     1864.09     52.75 o 
  -1   5   4       24.40       56.85     28.73 o 
   0   5   4     4838.65     4734.33    146.49 o 
   1   5   4      449.30      447.00     63.97 o 
   2   5   4       47.22       45.49     24.93 o 
   3   5   4      927.66      996.31     40.29 o 
   4   5   4     2190.70     2160.31     74.67 o 
   5   5   4     1317.30     1305.21     43.78 o 
   6   5   4     1220.68     1211.01     42.66 o 
   7   5   4      176.75      178.05     22.98 o 
   8   5   4        3.91        7.81     19.84 o 
   9   5   4     2706.98     2657.11     75.36 o 
  10   5   4       72.58       94.67     23.55 o 
  11   5   4      349.11      384.80     31.41 o 
  12   5   4      124.02       99.00     32.47 o 
  13   5   4      279.20      250.93     59.40 o 
  14   5   4      881.62      831.04     50.16 o 
  15   5   4        0.43       42.40     24.32 o 
  16   5   4      480.30      486.34     35.72 o 
  17   5   4      123.28      128.02     36.59 o 
  18   5   4      490.36      398.82     54.28 o 
  19   5   4       11.27       -8.44     43.46 o 
  20   5   4       64.91       18.18     46.98 o 
  21   5   4        0.11      -45.81     45.81 o 
  22   5   4       24.58       18.36     56.09 o 
  23   5   4       47.33      -68.61     70.97 o 
 -22   6   4       17.60       -6.45     40.91 o 
 -21   6   4       95.00       73.67     41.52 o 
 -20   6   4       82.63      -41.99     54.40 o 
 -19   6   4        2.02      -31.69     36.90 o 
 -18   6   4        6.46       53.50     57.24 o 
 -17   6   4        0.83      -39.78     75.27 o 
 -16   6   4      206.10      252.38     87.37 o 
 -15   6   4     1146.31     1161.47    129.67 o 
 -14   6   4       44.58        9.83     34.19 o 
 -13   6   4       43.01       46.89     34.10 o 
 -12   6   4      249.75      354.48     41.89 o 
 -11   6   4        4.87       -2.81     29.31 o 
 -10   6   4      659.67      805.26     51.87 o 
  -9   6   4       83.69       80.06     30.31 o 
  -8   6   4       43.57      110.24     30.81 o 
  -7   6   4     2041.72     1923.73     65.73 o 
  -6   6   4       27.59       60.36     23.54 o 
  -5   6   4     1171.50     1147.64     47.84 o 
  -4   6   4      197.77      150.34     24.93 o 
  -3   6   4      309.19      323.88     36.74 o 
  -2   6   4      474.65      510.78     37.62 o 
  -1   6   4      124.97      137.43     40.46 o 
   0   6   4      188.83      190.10     42.94 o 
   1   6   4      357.90      450.41     50.70 o 
   2   6   4       12.08       11.43     36.34 o 
   3   6   4       21.15       46.60     25.34 o 
   4   6   4        7.11       -3.88     21.13 o 
   5   6   4      236.43      179.71     26.28 o 
   6   6   4       14.44       -2.29     22.40 o 
   7   6   4      142.36      104.12     28.90 o 
   8   6   4      929.55     1010.64     45.41 o 
   9   6   4        1.51       11.75     23.84 o 
  10   6   4      213.55      286.52     30.06 o 
  11   6   4       73.75       66.34     30.58 o 
  12   6   4        5.94       10.26     29.91 o 
  13   6   4        7.29        9.32     30.35 o 
  14   6   4      253.56      256.28     38.70 o 
  15   6   4       44.13       24.32     26.19 o 
  16   6   4       32.53       38.38     68.69 o 
  17   6   4        0.18      152.91     61.93 o 
  18   6   4      501.01      615.83    120.89 o 
  19   6   4       14.39      -85.07     85.07 o 
  20   6   4        0.19       46.60     97.41 o 
  21   6   4       38.70       78.39    100.59 o 
 -20   7   4      105.62      134.38     68.22 o 
 -19   7   4       47.87       52.33     64.16 o 
 -18   7   4      112.05       94.94     64.11 o 
 -17   7   4       24.28      -12.07     80.80 o 
 -16   7   4      255.78      154.71     88.95 o 
 -15   7   4       41.63       28.21     80.52 o 
 -14   7   4       66.95       32.45     78.54 o 
 -13   7   4        7.21       -0.24     75.05 o 
 -12   7   4      519.42      541.43     63.54 o 
 -11   7   4       20.85       17.06     42.94 o 
 -10   7   4     1093.77     1019.21     76.80 o 
  -9   7   4       50.87       40.21     39.91 o 
  -8   7   4      656.23      694.54     91.30 o 
  -7   7   4        6.33       40.03     32.48 o 
  -6   7   4      420.72      408.00     42.14 o 
  -5   7   4       14.55       63.40     31.77 o 
  -4   7   4      296.53      402.03     41.74 o 
  -3   7   4      419.73      567.55     61.85 o 
  -2   7   4      632.93      810.42     69.95 o 
  -1   7   4       45.48       39.93     44.93 o 
   0   7   4     1172.85     1265.12     89.79 o 
   1   7   4      464.20      657.24    106.44 o 
   2   7   4      454.56      550.18     60.52 o 
   3   7   4      366.10      471.08     58.04 o 
   4   7   4       61.71      103.92     35.26 o 
   5   7   4        0.20      -25.07     31.21 o 
   6   7   4      229.41      237.83     41.01 o 
   7   7   4      398.44      429.52     78.74 o 
   8   7   4      526.21      460.54     49.48 o 
   9   7   4      800.97      831.57     53.69 o 
  10   7   4       72.59      103.40     42.13 o 
  11   7   4      261.79      238.60     51.98 o 
  12   7   4     2293.41     2033.45     96.55 o 
  13   7   4       95.25      135.65     59.88 o 
  14   7   4      128.34      189.63     65.39 o 
  15   7   4       45.76      129.11     75.42 o 
  16   7   4      615.07      662.88     84.31 o 
  17   7   4      375.58      460.89     76.93 o 
  18   7   4        0.09      -33.22    154.56 o 
  19   7   4       41.18       16.53    102.85 o 
 -17   8   4        6.25       36.40     66.52 o 
 -16   8   4      142.79       17.52     88.77 o 
 -15   8   4       15.54       43.89     84.69 o 
 -14   8   4        0.00       47.00     81.91 o 
 -13   8   4        9.53       38.87     81.62 o 
 -12   8   4       17.80       40.04     79.31 o 
 -11   8   4       26.55       11.39     77.64 o 
 -10   8   4       13.35      -26.55     73.77 o 
  -9   8   4        0.48      -30.03     53.07 o 
  -8   8   4      133.58      124.35     47.39 o 
  -7   8   4      274.06      191.34     80.86 o 
  -6   8   4      108.67       74.34     35.93 o 
  -5   8   4       16.72      -40.31     52.86 o 
  -4   8   4        0.64       13.90     49.12 o 
  -3   8   4      842.63      872.97     77.79 o 
  -2   8   4       13.58        5.03     64.31 o 
  -1   8   4      116.62       80.25     63.17 o 
   0   8   4       15.20        4.65     48.42 o 
   1   8   4       37.34       41.47     75.84 o 
   2   8   4      225.64      362.90     61.16 o 
   3   8   4      668.64      727.44     65.08 o 
   4   8   4       21.32       14.13     67.32 o 
   5   8   4      228.90      299.27     47.18 o 
   6   8   4       73.90      131.71     50.03 o 
   7   8   4      238.84      266.86     48.96 o 
   8   8   4      229.21      209.64     41.01 o 
   9   8   4       15.04      -19.82     55.09 o 
  10   8   4       15.28      -32.64     89.50 o 
  11   8   4       65.03      102.49     61.12 o 
  12   8   4       44.61       98.55     62.76 o 
  13   8   4      118.49       81.20     63.82 o 
  14   8   4        2.11      -58.70     58.70 o 
  15   8   4       38.13      -35.65     60.39 o 
  16   8   4      224.93      252.33    128.29 o 
 -13   9   4       72.25       23.64     86.06 o 
 -12   9   4      139.42      166.00     92.62 o 
 -11   9   4       22.22       92.02     87.89 o 
 -10   9   4      257.69      235.96     96.92 o 
  -9   9   4        0.02      -10.32     83.72 o 
  -8   9   4       85.46       86.06     82.10 o 
  -7   9   4        0.04       75.36     82.58 o 
  -6   9   4       86.79      136.09     88.10 o 
  -5   9   4      171.00       68.25     83.12 o 
  -4   9   4       52.21       99.79     60.49 o 
  -3   9   4        8.47       -9.85    111.82 o 
  -2   9   4        2.10      -18.45     54.30 o 
  -1   9   4        0.95       -8.90     55.16 o 
   0   9   4      121.35      175.30     60.52 o 
   1   9   4      155.13      265.25     65.68 o 
   2   9   4       27.44       46.05     78.61 o 
   3   9   4       75.58       65.48     58.30 o 
   4   9   4       98.83      144.00     60.48 o 
   5   9   4        5.63       33.74     47.87 o 
   6   9   4        3.40       51.70     48.36 o 
   7   9   4        8.64        7.86     74.18 o 
   8   9   4       11.63      -39.57     58.47 o 
   9   9   4       12.03      -42.54     61.73 o 
  10   9   4       32.63      162.34     97.07 o 
  11   9   4      174.30      183.35     71.21 o 
  12   9   4      128.48      189.03     70.10 o 
  -6  10   4        5.27       56.29     94.04 o 
  -5  10   4      110.62      103.36     95.12 o 
  -4  10   4      215.53      142.49     93.71 o 
  -3  10   4       38.41      -20.08     59.45 o 
  -2  10   4       44.65       66.46     63.15 o 
  -1  10   4        0.17       -9.22     60.12 o 
   0  10   4      110.54       64.90     73.69 o 
   1  10   4       17.63      108.78     53.17 o 
   2  10   4       53.81       28.17     52.47 o 
   3  10   4       40.22      117.21     52.93 o 
   4  10   4      205.43      184.90     57.44 o 
   5  10   4       71.35       95.25     54.41 o 
   6  10   4       88.53      170.93     72.28 o 
 -27   1   5        0.24      -30.71     41.49 o 
 -26   1   5      131.79      159.74     45.97 o 
 -25   1   5       49.95       90.37     45.08 o 
 -24   1   5       88.23      121.31     41.21 o 
 -23   1   5       10.71       -1.24     35.58 o 
 -22   1   5        3.72        3.30     34.21 o 
 -21   1   5        8.81       48.28     34.19 o 
 -20   1   5      598.76      589.47     44.67 o 
 -19   1   5      149.35      169.41     26.42 o 
 -18   1   5      638.32      598.28     36.47 o 
 -17   1   5      407.96      392.50     28.24 o 
 -16   1   5        0.11       -0.29     15.19 o 
 -15   1   5      151.22      153.37     17.15 o 
 -14   1   5      100.68      126.59     15.41 o 
 -13   1   5      755.27      751.50     27.48 o 
 -12   1   5     1297.17     1371.62     38.48 o 
 -11   1   5      659.78      738.68     25.89 o 
 -10   1   5      392.84      471.38     30.48 o 
  -9   1   5     1756.00     1756.63     42.64 o 
  -8   1   5     4558.77     5075.37     92.09 o 
  -7   1   5     1904.92     2076.28     42.99 o 
  -6   1   5      778.99      745.16     21.56 o 
  -5   1   5     6913.36     6784.47    119.55 o 
  -4   1   5       38.78       32.18      8.30 o 
  -3   1   5      119.96      122.27      8.56 o 
  -2   1   5     1720.21     1384.02     35.18 o 
  -1   1   5     2681.20     2221.58     52.67 o 
   0   1   5      734.98      625.81     19.22 o 
   1   1   5     2334.94     2156.07     56.91 o 
   2   1   5       65.44       86.56     10.90 o 
   3   1   5     2513.52     2330.31     48.34 o 
   4   1   5      845.42      816.20     27.05 o 
   5   1   5     1169.46     1215.99     29.81 o 
   7   1   5       38.40       37.56     10.71 o 
   8   1   5     1585.30     1623.80     35.92 o 
   9   1   5       58.52       37.49     12.55 o 
  10   1   5       78.51      103.92     14.75 o 
  11   1   5      305.16      330.03     19.03 o 
  12   1   5      931.68      970.76     30.58 o 
  13   1   5       15.62        0.19     15.01 o 
  14   1   5      201.87      190.92     21.87 o 
  15   1   5       13.62        1.47     17.10 o 
  16   1   5       24.13       18.06     18.08 o 
  17   1   5      778.46      825.97     33.46 o 
  18   1   5     1123.00     1070.91     41.66 o 
  19   1   5       11.55       34.82     23.36 o 
  20   1   5       37.07       95.88     32.97 o 
  21   1   5      187.56      249.39     73.82 o 
  22   1   5       44.20      145.99     42.57 o 
  23   1   5      263.87      257.85     50.09 o 
  24   1   5      249.70      230.85     47.69 o 
  25   1   5       13.52       -9.74     43.06 o 
  26   1   5        3.12      -43.17     43.17 o 
 -26   2   5      341.77      277.34     45.91 o 
 -25   2   5       43.98       52.16     38.82 o 
 -24   2   5      288.31      224.28     41.45 o 
 -23   2   5        1.32       65.54     35.33 o 
 -22   2   5      994.72      963.43     61.79 o 
 -21   2   5      211.71      189.14     35.69 o 
 -20   2   5      707.94      698.06     44.35 o 
 -19   2   5      418.22      450.48     32.74 o 
 -18   2   5      626.95      625.22     30.76 o 
 -17   2   5        2.31        7.52     24.26 o 
 -16   2   5      482.57      493.31     26.07 o 
 -15   2   5      172.11      174.70     20.22 o 
 -14   2   5       78.14      103.96     17.39 o 
 -13   2   5      348.68      412.29     22.91 o 
 -12   2   5     1249.55     1152.98     32.52 o 
 -11   2   5     1324.90     1471.20     38.13 o 
 -10   2   5      360.31      388.99     18.14 o 
  -9   2   5      470.01      550.13     19.35 o 
  -8   2   5     1423.59     1654.54     34.39 o 
  -7   2   5      202.44      207.18     14.70 o 
  -6   2   5      408.26      453.10     18.19 o 
  -5   2   5      311.40      272.39     15.14 o 
  -4   2   5     9483.05     8770.83    179.45 o 
  -3   2   5     1345.20     1095.95     42.70 o 
  -2   2   5    28267.87    24932.81    639.80 o 
  -1   2   5    23073.44    20744.95    408.66 o 
   0   2   5    50439.46    45349.27    886.36 o 
   1   2   5    16486.57    14958.35    271.20 o 
   2   2   5    35080.75    32399.29    873.05 o 
   3   2   5      248.97      211.69     16.17 o 
   4   2   5     2710.23     2528.62     59.00 o 
   5   2   5     4860.57     4789.54     86.95 o 
   6   2   5      244.89      306.00     18.24 o 
   7   2   5        2.29       21.16     10.49 o 
   8   2   5     2223.85     2375.67     52.95 o 
   9   2   5      445.39      542.31     26.22 o 
  10   2   5       89.70      110.30     14.52 o 
  11   2   5      879.90      875.09     28.11 o 
  12   2   5     2077.06     2165.22     49.06 o 
  13   2   5     3861.75     3673.22     73.93 o 
  14   2   5      543.89      607.32     26.13 o 
  15   2   5       36.67       49.31     19.07 o 
  16   2   5      850.29      783.13     37.59 o 
  17   2   5     1938.71     1929.85     59.81 o 
  18   2   5       74.93      117.85     25.78 o 
  19   2   5       98.84      145.69     29.65 o 
  20   2   5      148.03      147.74     34.80 o 
  21   2   5       13.32       26.13     32.45 o 
  22   2   5       27.87        4.25     38.46 o 
  23   2   5       59.29       49.55     40.74 o 
  24   2   5       95.65      143.85     44.21 o 
  25   2   5       10.65      -23.39     42.03 o 
  26   2   5       18.27       75.87     45.39 o 
 -25   3   5       94.65       51.84     42.25 o 
 -24   3   5       22.87        6.28     38.95 o 
 -23   3   5      101.93       96.15     39.28 o 
 -22   3   5      174.17      173.97     51.24 o 
 -21   3   5       19.03      -41.56     41.66 o 
 -20   3   5      111.52       84.73     33.78 o 
 -19   3   5      146.42      159.07     24.29 o 
 -18   3   5      266.64      241.21     24.35 o 
 -17   3   5      110.25      115.55     19.61 o 
 -16   3   5      818.39      736.90     52.37 o 
 -15   3   5      705.36      675.00     46.82 o 
 -14   3   5        0.06       -3.74     19.58 o 
 -13   3   5       40.01       46.35     20.20 o 
 -12   3   5      436.76      417.15     27.32 o 
 -11   3   5      209.77      246.76     22.09 o 
 -10   3   5      174.58      156.76     17.78 o 
  -9   3   5      750.00      664.85     26.40 o 
  -8   3   5     1568.11     1638.45     44.00 o 
  -7   3   5       60.73       48.80     14.21 o 
  -6   3   5      495.38      497.87     23.18 o 
  -5   3   5      230.47      231.64     12.23 o 
  -4   3   5      953.55      890.41     24.27 o 
  -3   3   5     1258.79     1147.00     34.65 o 
  -2   3   5        2.97        4.11      9.93 o 
  -1   3   5     1424.16     1266.46     30.77 o 
   0   3   5       58.79       70.41     12.21 o 
   1   3   5     1046.13      955.72     27.93 o 
   2   3   5     5913.82     5214.49    109.91 o 
   3   3   5     2456.74     1978.63     54.69 o 
   4   3   5     3657.14     3349.39     75.19 o 
   5   3   5       81.16       97.14     14.56 o 
   6   3   5      338.97      437.43     18.69 o 
   7   3   5     3040.61     2983.71     58.90 o 
   8   3   5     4642.68     4917.15     94.53 o 
   9   3   5      935.50     1020.92     31.16 o 
  10   3   5        0.30       10.21     10.55 o 
  11   3   5      249.27      253.86     15.73 o 
  12   3   5     5085.54     4946.44    108.75 o 
  13   3   5       11.09       21.77     17.55 o 
  14   3   5       74.73       88.67     30.09 o 
  15   3   5      167.43      160.42     25.14 o 
  16   3   5      787.32      749.41     39.52 o 
  17   3   5     1025.74     1037.93     46.73 o 
  18   3   5       74.63       47.63     26.71 o 
  19   3   5        5.09       14.11     28.43 o 
  20   3   5       46.60       22.85     33.62 o 
  21   3   5      550.32      439.34     46.08 o 
  22   3   5       56.21       50.51     36.14 o 
  23   3   5      602.31      605.54     61.64 o 
  24   3   5       65.24       91.81     47.15 o 
  25   3   5        1.25        7.33     52.80 o 
 -25   4   5       38.41      -51.14     78.44 o 
 -24   4   5      397.14      304.05     90.74 o 
 -23   4   5        1.04       25.60     75.16 o 
 -22   4   5      288.01      208.02     80.87 o 
 -21   4   5       89.40      108.05     42.78 o 
 -20   4   5     1646.86     1430.99     76.59 o 
 -19   4   5      244.06      268.49     38.52 o 
 -18   4   5      105.28      126.99     34.22 o 
 -17   4   5       71.72       89.00     30.46 o 
 -16   4   5     1064.13     1000.76     53.45 o 
 -15   4   5      110.92      128.84     28.76 o 
 -14   4   5      765.31      776.21     43.65 o 
 -13   4   5       78.63       97.35     25.28 o 
 -12   4   5        6.31       34.05     22.35 o 
 -11   4   5      344.32      375.16     29.41 o 
 -10   4   5       83.45       59.56     20.06 o 
  -9   4   5       44.89       33.22     13.69 o 
  -8   4   5      460.50      495.69     28.79 o 
  -7   4   5      118.44      111.93     16.82 o 
  -6   4   5     2772.95     2664.93     76.57 o 
  -5   4   5      773.12      743.00     32.24 o 
  -4   4   5      262.64      296.17     21.28 o 
  -3   4   5      316.93      325.60     18.45 o 
  -2   4   5     7450.95     6764.58    155.76 o 
  -1   4   5      287.79      298.35     18.47 o 
   0   4   5     7079.29     6342.05    163.57 o 
   1   4   5     5042.16     4961.53    130.49 o 
   2   4   5      135.29      180.40     38.23 o 
   3   4   5     1709.17     1573.79     86.29 o 
   4   4   5     1141.30     1098.02     34.48 o 
   5   4   5      747.60      770.64     29.07 o 
   6   4   5      498.14      478.71     23.91 o 
   7   4   5       97.93      109.95     17.09 o 
   8   4   5      464.39      498.91     26.09 o 
   9   4   5      946.01      865.46     37.19 o 
  10   4   5       14.05       14.51     12.76 o 
  11   4   5       12.25       29.83     16.55 o 
  12   4   5      459.11      485.68     36.59 o 
  13   4   5     1062.63     1041.51     40.32 o 
  14   4   5       19.68       48.11     29.13 o 
  15   4   5        0.62       50.59     28.37 o 
  16   4   5        1.17       31.83     29.24 o 
  17   4   5      670.15      732.69     54.32 o 
  18   4   5       91.25       53.38     35.74 o 
  19   4   5       61.73       -8.05     45.55 o 
  20   4   5       25.64      -36.38     46.54 o 
  21   4   5      123.75      126.47     52.28 o 
  22   4   5      174.99      172.34    169.45 o 
  23   4   5        0.02       19.97     53.76 o 
  24   4   5      149.31      164.22     99.52 o 
 -23   5   5       12.49       17.76     66.40 o 
 -22   5   5        0.16       33.53     49.75 o 
 -21   5   5       17.43        8.25     41.14 o 
 -20   5   5       19.64      -22.79     61.18 o 
 -19   5   5      182.49      129.67     41.08 o 
 -18   5   5      166.90      151.02     39.30 o 
 -17   5   5      487.97      453.22     52.32 o 
 -16   5   5       15.25      -31.91     31.91 o 
 -15   5   5        4.57       45.50     26.49 o 
 -14   5   5        0.91      -24.30     24.30 o 
 -13   5   5      249.62      249.06     30.10 o 
 -12   5   5      700.64      776.90     42.24 o 
 -11   5   5       50.91       57.52     21.74 o 
 -10   5   5     1099.00     1036.10     55.28 o 
  -9   5   5       72.26       90.20     26.98 o 
  -8   5   5      951.29      925.32     40.75 o 
  -7   5   5        8.83       -2.79     27.07 o 
  -6   5   5        0.74       16.46     18.13 o 
  -5   5   5        9.31        2.87     15.56 o 
  -4   5   5       47.83       38.41     14.12 o 
  -3   5   5      224.52      220.44     18.08 o 
  -2   5   5      181.24      216.51     17.24 o 
  -1   5   5      324.91      356.66     27.27 o 
   0   5   5      220.45      198.75     40.38 o 
   1   5   5        0.84      -18.10     18.10 o 
   2   5   5      293.43      339.89     23.73 o 
   3   5   5      728.66      757.49     41.50 o 
   4   5   5     2309.10     2305.28     70.30 o 
   5   5   5       13.36       -6.36     14.64 o 
   6   5   5     1076.67     1047.09     36.59 o 
   7   5   5       14.67       42.22     17.88 o 
   8   5   5       60.89       46.67     21.52 o 
   9   5   5       37.12       83.62     22.26 o 
  10   5   5      386.60      408.74     42.73 o 
  11   5   5       26.11       32.90     33.86 o 
  12   5   5      695.35      671.40     39.00 o 
  13   5   5     1402.96     1252.53     97.74 o 
  14   5   5       41.67       58.60     27.20 o 
  15   5   5      452.39      419.57     34.26 o 
  16   5   5      108.72      104.02     48.85 o 
  17   5   5      156.30      133.23     35.40 o 
  18   5   5        2.97      -38.80     41.10 o 
  19   5   5       50.97       34.57     61.65 o 
  20   5   5      142.13       82.20     66.34 o 
  21   5   5        9.38       -1.63     67.21 o 
  22   5   5       33.61       48.73     51.43 o 
  23   5   5       54.16        5.77     50.52 o 
 -22   6   5       18.63      -20.53     52.34 o 
 -21   6   5        9.49      -38.70     38.70 o 
 -20   6   5       94.24       53.00     44.09 o 
 -19   6   5       18.06       -5.66     41.55 o 
 -18   6   5        6.20      -27.83     78.20 o 
 -17   6   5      243.19      320.79     92.45 o 
 -16   6   5       91.79      128.19     81.88 o 
 -15   6   5       41.22       32.73     77.11 o 
 -14   6   5      129.29       50.87     42.45 o 
 -13   6   5      386.37      354.65     56.07 o 
 -12   6   5        7.24       10.53     37.23 o 
 -11   6   5       60.36       77.79     41.56 o 
 -10   6   5      129.25      101.16     33.70 o 
  -9   6   5      516.20      474.96     41.65 o 
  -8   6   5       24.47       10.88     27.55 o 
  -7   6   5       25.53       73.33     23.60 o 
  -6   6   5      358.93      347.35     30.22 o 
  -5   6   5      135.03      157.65     27.62 o 
  -4   6   5      147.95      159.36     24.25 o 
  -3   6   5        2.99        3.86     20.36 o 
  -2   6   5        0.49        7.69     23.09 o 
  -1   6   5       84.64       51.82     37.51 o 
   0   6   5       85.01       92.31     38.60 o 
   1   6   5       22.39       10.50     56.13 o 
   2   6   5      739.95      701.54     59.96 o 
   3   6   5      376.03      328.44     46.98 o 
   4   6   5       19.34       27.94     21.33 o 
   5   6   5        4.84      -21.90     21.90 o 
   6   6   5       19.27       23.44     21.13 o 
   7   6   5       62.13       52.84     22.55 o 
   8   6   5      597.94      635.11     37.21 o 
   9   6   5      259.46      193.22     27.36 o 
  10   6   5       50.65       31.87     25.64 o 
  11   6   5        7.66       24.17     25.77 o 
  12   6   5      111.94      105.96     31.50 o 
  13   6   5       45.27       72.96     33.67 o 
  14   6   5      232.31      210.19     59.13 o 
  15   6   5       42.08       41.87     55.84 o 
  16   6   5       34.45       70.24     57.87 o 
  17   6   5      362.71      460.38    114.73 o 
  18   6   5       10.59      174.36     98.86 o 
  19   6   5        8.50       31.24     93.15 o 
  20   6   5      262.59      212.77    108.90 o 
  21   6   5        0.08      121.84     99.80 o 
 -19   7   5       29.36       36.44     63.97 o 
 -18   7   5      215.07      270.06     95.58 o 
 -17   7   5      210.56      284.30     95.61 o 
 -16   7   5       25.52       91.60     80.56 o 
 -15   7   5       17.66      -77.76     77.76 o 
 -14   7   5      118.58      146.84     83.40 o 
 -13   7   5       53.69       61.53     79.75 o 
 -12   7   5       94.21       60.61     75.39 o 
 -11   7   5      465.37      417.92     58.12 o 
 -10   7   5      213.05      212.41     49.99 o 
  -9   7   5       13.72       16.53     64.65 o 
  -8   7   5      258.84      285.97     50.26 o 
  -7   7   5       23.16       83.24     42.78 o 
  -6   7   5       25.01       -4.45     31.10 o 
  -5   7   5      293.79      248.76     38.28 o 
  -4   7   5       14.55       59.68     43.69 o 
  -3   7   5      303.05      393.93     78.98 o 
  -2   7   5       86.42      135.61     60.57 o 
  -1   7   5       36.41       25.30     41.98 o 
   0   7   5      279.29      384.81     54.46 o 
   1   7   5      102.93      136.23     46.30 o 
   2   7   5      434.53      573.04     62.10 o 
   3   7   5      131.89      105.12     46.13 o 
   4   7   5       34.32       16.41     32.45 o 
   5   7   5        5.29       11.00     30.96 o 
   6   7   5       78.59       66.80     33.60 o 
   7   7   5        0.47       20.93     43.29 o 
   8   7   5       59.56       61.50     36.51 o 
   9   7   5      526.77      615.97     47.23 o 
  10   7   5       87.05       92.56     35.54 o 
  11   7   5      137.62      189.18     47.98 o 
  12   7   5       21.34      228.27     62.02 o 
  13   7   5       81.56      182.78     61.51 o 
  14   7   5      239.86      337.88     69.41 o 
  15   7   5        1.52       48.30     59.85 o 
  16   7   5        4.52       74.19     61.64 o 
  17   7   5       10.51      122.57     64.92 o 
  18   7   5      185.57      342.02    115.87 o 
  19   7   5        0.05       17.21    105.43 o 
 -17   8   5      265.60      303.36    103.45 o 
 -16   8   5      239.35      115.52     94.43 o 
 -15   8   5       92.59       11.53     81.63 o 
 -14   8   5       31.82       65.31     81.86 o 
 -13   8   5      142.66      249.09     94.30 o 
 -12   8   5      323.98      198.68     88.29 o 
 -11   8   5       10.32      -42.99     75.09 o 
 -10   8   5      149.37       86.17     80.17 o 
  -9   8   5        6.03       -6.65     73.90 o 
  -8   8   5        4.35       45.70     47.01 o 
  -7   8   5      716.47      719.61     69.78 o 
  -6   8   5        1.25      -22.71     41.35 o 
  -5   8   5       23.61      -45.86     45.86 o 
  -4   8   5        0.13       -7.73     52.00 o 
  -3   8   5      161.76      287.81     56.12 o 
  -2   8   5       13.11       27.02     55.64 o 
  -1   8   5       62.98      151.43    114.37 o 
   0   8   5      144.73      122.34     52.95 o 
   1   8   5       88.39      103.95     52.38 o 
   2   8   5      266.92      330.89     60.55 o 
   3   8   5      182.89      185.89     47.15 o 
   4   8   5       56.99       58.82     35.69 o 
   5   8   5        3.52      -33.80     33.80 o 
   6   8   5       17.92       44.64     53.69 o 
   7   8   5       51.56        2.69     34.57 o 
   8   8   5        0.51      -40.30     40.30 o 
   9   8   5        3.56       96.49     57.39 o 
  10   8   5        5.14      -26.44     54.94 o 
  11   8   5       19.29      -21.86     86.04 o 
  12   8   5      861.19      827.93    112.60 o 
  13   8   5       93.55      101.38     63.75 o 
  14   8   5       24.23      -23.00     60.82 o 
  15   8   5       47.00      -18.38     61.51 o 
  16   8   5      547.42      528.40    104.97 o 
 -13   9   5       43.51       71.57     91.45 o 
 -12   9   5      201.51      149.77     95.37 o 
 -11   9   5       29.39       53.48     85.09 o 
 -10   9   5      158.22       74.10     87.89 o 
  -9   9   5        5.39       97.77     88.34 o 
  -8   9   5       87.95      104.05     85.40 o 
  -7   9   5        0.90      108.21     84.09 o 
  -6   9   5       54.67      109.35     87.11 o 
  -5   9   5        2.37       27.46     81.90 o 
  -4   9   5      268.47      409.17     85.37 o 
  -3   9   5       79.09      -23.90     54.76 o 
  -2   9   5       98.57      167.47     61.08 o 
  -1   9   5       20.76       78.11     58.28 o 
   0   9   5      315.79      369.32     68.41 o 
   1   9   5      658.79      708.71     89.63 o 
   2   9   5      138.52      153.98     51.26 o 
   3   9   5       41.27       28.40     46.91 o 
   4   9   5      174.42      196.43     93.47 o 
   5   9   5      223.36      271.42     75.89 o 
   6   9   5      661.29      651.61     65.90 o 
   7   9   5      324.77      228.13     54.09 o 
   8   9   5       54.97       17.81     62.42 o 
   9   9   5       13.89       72.25     62.96 o 
  10   9   5      689.94      546.52    109.36 o 
  11   9   5      265.69      196.58     71.39 o 
  12   9   5       19.77       12.50     93.86 o 
  -6  10   5       14.89       48.76     90.11 o 
  -5  10   5       95.19      218.55    100.48 o 
  -4  10   5        1.06      -33.04     83.58 o 
  -3  10   5        0.02       19.86     51.05 o 
  -2  10   5       13.24       25.56     50.75 o 
  -1  10   5       59.83       31.78     51.26 o 
   0  10   5       31.24       52.36     51.86 o 
   1  10   5      111.13      104.23     54.22 o 
   2  10   5       13.14      -13.81     51.22 o 
   3  10   5       48.10        3.89     72.34 o 
   4  10   5       24.67       -7.08     51.44 o 
   5  10   5        2.82      -50.16     50.16 o 
 -27   0   6       37.28       -8.96     67.33 o 
 -26   0   6        0.02      -14.59     65.72 o 
 -25   0   6      499.36      550.00     91.00 o 
 -24   0   6        6.43      197.82     68.90 o 
 -23   0   6     1107.68     1325.15    124.36 o 
 -22   0   6       29.53       18.56     44.73 o 
 -21   0   6     1585.43     1402.50     91.91 o 
 -20   0   6     5457.46     5258.13    173.84 o 
 -19   0   6     4845.90     4706.08    157.65 o 
 -18   0   6     1091.47     1034.88     66.42 o 
 -17   0   6     3960.58     3704.33    128.72 o 
 -16   0   6    10949.49    10448.65    306.32 o 
 -15   0   6      835.12      854.75    113.64 o 
 -14   0   6     2610.88     2583.34     77.61 o 
 -13   0   6     2410.06     2401.11     63.06 o 
 -12   0   6     1417.45     1158.94     44.13 o 
 -11   0   6      387.22      348.38     28.50 o 
 -10   0   6     1986.53     2082.25     65.18 o 
  -9   0   6      198.20      183.90     21.33 o 
  -8   0   6     7037.52     7292.87    184.07 o 
  -7   0   6      428.13      554.03     26.71 o 
  -6   0   6       35.47       11.37     12.94 o 
  -5   0   6       80.69       96.53     13.91 o 
  -4   0   6    10271.25     9611.46    234.02 o 
  -3   0   6     8730.37     7809.21    253.26 o 
  -2   0   6     1843.08     1436.01     58.62 o 
  -1   0   6    16338.43    14377.17    345.32 o 
   0   0   6     6002.99     5191.02    145.77 o 
   1   0   6    15211.62    13420.86    362.89 o 
   2   0   6     5097.17     4488.65    127.09 o 
   3   0   6     1001.18      950.03     38.44 o 
   4   0   6    14447.16    13625.17    295.11 o 
   5   0   6     6619.91     6483.30    145.38 o 
   6   0   6     3390.69     3535.86     84.63 o 
   7   0   6     7175.14     7633.33    180.02 o 
   8   0   6      344.85      380.85     25.31 o 
   9   0   6     6532.83     6869.17    165.59 o 
  10   0   6       34.61       50.88     20.32 o 
  11   0   6       63.89       79.30     21.12 o 
  12   0   6     1832.07     1818.41     84.32 o 
  13   0   6     6713.17     6649.79    173.33 o 
  14   0   6     3443.30     3213.50     95.95 o 
  15   0   6      880.27      909.66     46.10 o 
  16   0   6     1130.81     1198.15     55.07 o 
  17   0   6     7073.10     6667.53    179.78 o 
  18   0   6       71.99      103.77     31.33 o 
  19   0   6     1193.32     1184.10     59.29 o 
  20   0   6     3081.82     2841.95    137.93 o 
  21   0   6      559.17      551.48     65.88 o 
  22   0   6       50.24       33.43     50.46 o 
  23   0   6        0.86       68.20     58.31 o 
  24   0   6       10.65       29.65    115.25 o 
  25   0   6      130.36      162.17     65.45 o 
  26   0   6        0.77      -36.20     74.84 o 
 -26   1   6       37.20       23.42     40.23 o 
 -25   1   6       30.81       82.84     40.30 o 
 -24   1   6      196.80      277.38     44.03 o 
 -23   1   6      543.05      566.50     51.74 o 
 -22   1   6     1993.99     1937.73     88.85 o 
 -21   1   6       56.69       86.08     34.20 o 
 -20   1   6      530.80      622.87     58.44 o 
 -19   1   6      219.74      239.30     28.11 o 
 -18   1   6     1162.42     1110.91     47.93 o 
 -17   1   6     5820.18     5589.51    137.62 o 
 -16   1   6       15.89       40.46     17.01 o 
 -15   1   6       52.83       52.00     14.99 o 
 -14   1   6        0.35       17.45     14.21 o 
 -13   1   6     3668.76     3619.84     77.04 o 
 -12   1   6     3267.82     3176.50     68.32 o 
 -11   1   6       34.64       31.91     12.67 o 
 -10   1   6     4110.52     3845.38     73.74 o 
  -9   1   6       19.40       11.40     10.14 o 
  -8   1   6      937.38      703.52     21.29 o 
  -7   1   6      633.35      689.49     23.12 o 
  -6   1   6    28323.35    28521.92    487.62 o 
  -5   1   6     5125.06     5167.32     92.66 o 
  -4   1   6    11848.49    10684.10    184.36 o 
  -3   1   6      335.84      322.93     12.52 o 
  -2   1   6     1033.20      916.25     26.46 o 
  -1   1   6     7971.67     6724.44    116.52 o 
   0   1   6      209.02      161.04     14.45 o 
   1   1   6     2723.37     2262.97     50.01 o 
   2   1   6     2299.37     1944.72     44.22 o 
   3   1   6     2192.44     2029.02     41.46 o 
   4   1   6    14595.26    13937.42    224.07 o 
   5   1   6     5206.94     4908.13     79.09 o 
   6   1   6    12901.01    12823.29    221.83 o 
   7   1   6     8253.35     8654.07    136.70 o 
   8   1   6        2.34       41.66     11.36 o 
   9   1   6     1473.02     1517.93     37.43 o 
  10   1   6     4353.09     4127.16     79.21 o 
  11   1   6      459.29      556.80     22.98 o 
  12   1   6      607.00      609.05     24.76 o 
  13   1   6     4119.84     4065.43     80.81 o 
  14   1   6      139.64      137.08     18.40 o 
  15   1   6     2878.80     2886.76     64.11 o 
  16   1   6      570.53      521.01     27.38 o 
  17   1   6     1821.29     1831.92     50.52 o 
  18   1   6     3587.60     3448.32     82.17 o 
  19   1   6      971.80     1053.82     42.50 o 
  20   1   6     1277.07     1273.59     66.25 o 
  21   1   6      478.59      467.04     50.83 o 
  22   1   6     3271.51     3095.14    119.72 o 
  23   1   6      344.80      377.47     51.55 o 
  24   1   6       96.84       78.46     43.78 o 
  25   1   6       10.12      -16.23     41.88 o 
  26   1   6       32.31      -15.05     45.09 o 
 -26   2   6        3.65      -25.96     38.19 o 
 -25   2   6      162.23      136.01     49.77 o 
 -24   2   6       55.81       18.90     39.42 o 
 -23   2   6      565.61      551.44     48.92 o 
 -22   2   6        0.17        5.41     32.39 o 
 -21   2   6       26.44       64.15     31.86 o 
 -20   2   6      493.68      550.30     42.14 o 
 -19   2   6     2073.11     1951.47     65.65 o 
 -18   2   6     2792.83     2750.11     80.63 o 
 -17   2   6      768.78      795.79     32.72 o 
 -16   2   6       22.26        2.17     16.78 o 
 -15   2   6      727.69      702.82     30.92 o 
 -14   2   6     6635.82     6389.10    136.36 o 
 -13   2   6      482.73      562.55     26.02 o 
 -12   2   6      915.80      861.18     26.82 o 
 -11   2   6        1.84       23.64     11.78 o 
 -10   2   6       50.42       72.11     11.70 o 
  -9   2   6       29.03       21.87     10.27 o 
  -8   2   6       32.35       71.09     10.35 o 
  -7   2   6      298.56      326.68     14.19 o 
  -6   2   6     3237.72     3151.27     65.06 o 
  -5   2   6     3771.63     3746.61     74.78 o 
  -4   2   6     3396.41     2859.63     63.23 o 
  -3   2   6    25190.76    21919.20    579.25 o 
  -2   2   6     1417.00     1250.67     36.73 o 
  -1   2   6    11713.71    11028.97    241.91 o 
   0   2   6      849.68      816.82     35.03 o 
   1   2   6     9846.00     9018.60    220.50 o 
   2   2   6     2078.28     1963.70     55.52 o 
   3   2   6     1516.38     1394.50     44.46 o 
   4   2   6      142.51      172.12     20.88 o 
   5   2   6     1053.90     1069.29     35.59 o 
   6   2   6     1692.30     1622.01     39.07 o 
   7   2   6      973.23     1016.30     26.84 o 
   8   2   6      755.10      786.20     25.37 o 
   9   2   6      118.93      184.50     14.45 o 
  10   2   6        0.05        1.99     13.68 o 
  11   2   6     1640.22     1639.06     40.39 o 
  12   2   6      294.22      309.84     19.39 o 
  13   2   6       17.55       30.29     15.95 o 
  14   2   6     3669.37     3592.12     73.98 o 
  15   2   6     5275.24     5034.50    105.09 o 
  16   2   6     1454.61     1338.47     43.57 o 
  17   2   6       46.25       71.04     24.36 o 
  18   2   6     2244.63     2071.20     63.19 o 
  19   2   6     3407.26     3155.53     91.34 o 
  20   2   6       20.87       10.51     32.54 o 
  21   2   6      266.42      350.77     40.52 o 
  22   2   6      355.58      293.56     58.59 o 
  23   2   6       24.79       -8.10     49.61 o 
  24   2   6       44.30       74.83     43.46 o 
  25   2   6      412.93      338.33     51.97 o 
  26   2   6        0.54      -42.94     42.94 o 
 -25   3   6       15.66      -12.73     41.39 o 
 -24   3   6      883.54      895.69     80.55 o 
 -23   3   6       18.74       16.95     51.51 o 
 -22   3   6      159.40      176.64     41.50 o 
 -21   3   6      189.81      153.94     38.12 o 
 -20   3   6      219.18      260.76     39.49 o 
 -19   3   6       92.18      163.19     29.19 o 
 -18   3   6      255.64      281.53     23.89 o 
 -17   3   6     2373.90     2377.11     64.39 o 
 -16   3   6        9.58       42.17     20.14 o 
 -15   3   6     1439.77     1282.24     50.81 o 
 -14   3   6       32.18       31.22     20.47 o 
 -13   3   6     6845.34     6688.50    157.70 o 
 -12   3   6     1193.76     1184.93     44.51 o 
 -11   3   6        4.79        7.67     16.29 o 
 -10   3   6      112.85      134.36     16.86 o 
  -9   3   6     1332.41     1356.40     40.37 o 
  -8   3   6     2246.35     2295.63     56.01 o 
  -7   3   6      461.67      438.09     20.15 o 
  -6   3   6     1139.66      997.41     39.14 o 
  -5   3   6     2153.04     2142.09     40.68 o 
  -4   3   6      398.59      422.94     16.09 o 
  -3   3   6       82.74       82.61      9.82 o 
  -2   3   6     2445.19     2363.75     45.79 o 
  -1   3   6      504.99      501.73     23.57 o 
   0   3   6     1344.77     1309.67     45.06 o 
   1   3   6      624.44      539.81     22.50 o 
   2   3   6     2477.76     2240.51     58.23 o 
   3   3   6       18.00       26.97     12.09 o 
   4   3   6     3688.44     3314.19     95.97 o 
   5   3   6    15379.53    14474.83    294.02 o 
   6   3   6      131.27      138.31     11.53 o 
   7   3   6      502.96      496.61     17.35 o 
   8   3   6      470.64      427.52     15.29 o 
   9   3   6        6.90       18.25      9.78 o 
  10   3   6      248.63      230.56     17.33 o 
  11   3   6      722.17      722.54     25.12 o 
  12   3   6      111.14      189.97     20.47 o 
  13   3   6     1262.76     1282.26     42.91 o 
  14   3   6        8.87       57.18     20.21 o 
  15   3   6      915.45      925.19     42.86 o 
  16   3   6      183.17      183.00     27.56 o 
  17   3   6       13.85       26.32     24.22 o 
  18   3   6      544.19      602.36     41.67 o 
  19   3   6        1.01       -0.13     32.28 o 
  20   3   6      571.77      496.01     46.72 o 
  21   3   6       66.85       44.56     36.07 o 
  22   3   6      222.84      200.45     41.28 o 
  23   3   6        2.02      -39.11     39.11 o 
  24   3   6      231.29      265.17     61.58 o 
  25   3   6      293.37      294.56     92.80 o 
 -24   4   6       78.49      -25.71     75.90 o 
 -23   4   6        6.53      -36.06     72.20 o 
 -22   4   6       10.94      -32.48     68.26 o 
 -21   4   6      672.62      498.86     88.70 o 
 -20   4   6       37.61       17.90     38.61 o 
 -19   4   6        2.74       51.10     33.39 o 
 -18   4   6      598.60      547.71     50.61 o 
 -17   4   6       43.31       14.33     32.85 o 
 -16   4   6      104.22      130.59     40.16 o 
 -15   4   6       46.55       72.18     27.45 o 
 -14   4   6      161.71      162.49     43.59 o 
 -13   4   6      343.23      356.75     32.55 o 
 -12   4   6       19.16       16.17     22.27 o 
 -11   4   6       58.33       65.60     21.60 o 
 -10   4   6      195.76      165.40     23.12 o 
  -9   4   6      311.37      328.59     22.25 o 
  -8   4   6     1692.71     1670.97     39.92 o 
  -7   4   6      349.99      361.79     19.20 o 
  -6   4   6      118.61      147.77     20.92 o 
  -5   4   6      810.42      891.71     32.12 o 
  -4   4   6       27.01       42.39     15.67 o 
  -3   4   6     5904.77     5270.12    112.15 o 
  -2   4   6     2885.14     2774.66     63.39 o 
  -1   4   6       67.41       97.50     11.82 o 
   0   4   6     1452.67     1323.64     45.52 o 
   1   4   6      315.53      241.42     24.18 o 
   2   4   6       13.65       25.84     16.46 o 
   3   4   6      878.19      705.65     34.44 o 
   4   4   6      252.85      254.91     21.50 o 
   5   4   6     1077.39      927.09     31.64 o 
   6   4   6     1289.65     1232.70     37.91 o 
   7   4   6       18.83       10.31     15.05 o 
   8   4   6        0.12       -2.79     15.77 o 
   9   4   6      216.00      237.62     24.38 o 
  10   4   6     1527.36     1558.49     41.15 o 
  11   4   6      423.13      479.40     27.07 o 
  12   4   6      238.72      200.09     21.94 o 
  13   4   6       57.11       59.86     21.03 o 
  14   4   6      372.85      390.87     39.81 o 
  15   4   6     3032.93     2991.17     97.61 o 
  16   4   6      556.23      533.61     42.00 o 
  17   4   6      412.76      469.52     45.74 o 
  18   4   6       77.03       56.96     36.49 o 
  19   4   6     1480.00     1431.76    116.37 o 
  20   4   6        3.43       16.27     48.02 o 
  21   4   6      214.54      209.67     55.24 o 
  22   4   6       39.56       17.00     52.18 o 
  23   4   6      124.74       91.45     57.67 o 
  24   4   6       81.22      106.93     59.87 o 
 -23   5   6      135.57      -60.01     64.39 o 
 -22   5   6       49.61       51.84     56.10 o 
 -21   5   6       63.45       58.60     74.80 o 
 -20   5   6       58.69       36.13     40.31 o 
 -19   5   6      279.18      281.48     45.08 o 
 -18   5   6      241.55      247.09     41.80 o 
 -17   5   6       25.40       38.62     34.87 o 
 -16   5   6       96.57       82.04     35.50 o 
 -15   5   6      284.22      278.58     32.99 o 
 -14   5   6      237.70      234.25     34.37 o 
 -13   5   6     1368.98     1272.10     54.41 o 
 -12   5   6        6.95       12.31     22.71 o 
 -11   5   6      512.53      557.08     44.41 o 
 -10   5   6       20.05       -4.33     25.36 o 
  -9   5   6      985.27     1046.04     54.31 o 
  -8   5   6      206.16      207.36     24.91 o 
  -7   5   6     2680.69     2561.82     76.91 o 
  -6   5   6      247.90      314.66     25.00 o 
  -5   5   6      493.67      500.85     25.04 o 
  -4   5   6      240.50      263.37     18.76 o 
  -3   5   6      329.14      374.93     21.69 o 
  -2   5   6     1491.29     1495.70     44.28 o 
  -1   5   6      136.92      152.23     26.33 o 
   0   5   6      167.87      192.76     22.88 o 
   1   5   6      834.55      839.23     38.47 o 
   2   5   6      191.50      222.63     64.58 o 
   3   5   6      601.78      642.74     29.78 o 
   4   5   6       50.31       55.75     16.36 o 
   5   5   6     1312.07     1199.14     46.48 o 
   6   5   6      204.73      181.87     29.18 o 
   7   5   6      354.37      366.53     24.52 o 
   8   5   6       46.02       47.87     21.79 o 
   9   5   6     2289.09     2336.61     69.57 o 
  10   5   6      373.09      322.76     29.90 o 
  11   5   6       18.56       16.28     22.83 o 
  12   5   6      256.39      243.09     29.62 o 
  13   5   6      532.41      656.30     46.40 o 
  14   5   6       13.54       26.62     28.11 o 
  15   5   6      302.81      216.38     35.96 o 
  16   5   6       68.19       20.31     31.12 o 
  17   5   6      694.93      668.65     51.31 o 
  18   5   6      178.10      137.57     46.51 o 
  19   5   6        0.15      -22.50     42.79 o 
  20   5   6      157.84      132.01     49.62 o 
  21   5   6        7.54      -81.43     81.43 o 
  22   5   6       37.20       19.02     48.76 o 
  23   5   6        6.01      -40.10     48.97 o 
 -21   6   6       20.54      -17.03     39.40 o 
 -20   6   6      173.09      165.80     43.59 o 
 -19   6   6      672.44      706.03     62.75 o 
 -18   6   6       19.13       28.64     41.60 o 
 -17   6   6      345.92      347.16     80.96 o 
 -16   6   6        0.00       -8.95     76.22 o 
 -15   6   6        0.12      -66.83     73.46 o 
 -14   6   6      268.54      216.34     82.33 o 
 -13   6   6      421.28      447.20     58.16 o 
 -12   6   6      520.90      704.97    126.08 o 
 -11   6   6        1.10       54.91     50.96 o 
 -10   6   6      139.26      172.81     43.48 o 
  -9   6   6       20.26       77.92     38.36 o 
  -8   6   6       47.93       47.35     35.88 o 
  -7   6   6      518.23      608.43     65.90 o 
  -6   6   6      370.93      362.63     30.09 o 
  -5   6   6      124.91       61.50     25.08 o 
  -4   6   6       33.23       12.25     20.47 o 
  -3   6   6      103.17      119.22     23.26 o 
  -2   6   6      293.91      347.32     32.07 o 
  -1   6   6       45.38       66.99     34.48 o 
   0   6   6        2.10        9.64     35.28 o 
   1   6   6      222.82      266.22     44.97 o 
   2   6   6      571.38      600.26     47.92 o 
   3   6   6      376.68      449.59     43.95 o 
   4   6   6       61.34       19.81     20.31 o 
   5   6   6       28.24       -5.50     24.56 o 
   6   6   6        8.92       30.22     21.03 o 
   7   6   6       72.75       81.10     23.56 o 
   8   6   6      600.81      720.38     39.55 o 
   9   6   6      242.10      314.77     38.42 o 
  10   6   6      389.47      334.94     39.73 o 
  11   6   6      251.91      221.55     44.09 o 
  12   6   6      637.19      659.65     58.56 o 
  13   6   6      256.42      299.61     49.10 o 
  14   6   6      260.59      222.26     60.56 o 
  15   6   6       40.23      -19.97     53.36 o 
  16   6   6       12.34       47.10     92.76 o 
  17   6   6      605.91      450.96    113.32 o 
  18   6   6       28.06      161.72    105.62 o 
  19   6   6       12.13       45.81     98.89 o 
  20   6   6        2.03      -90.02     90.02 o 
  21   6   6       38.19       95.84     98.33 o 
 -19   7   6       41.48      -31.32     98.45 o 
 -18   7   6       40.42      138.79     90.65 o 
 -17   7   6       63.82       77.98     84.19 o 
 -16   7   6      114.80      121.55     85.07 o 
 -15   7   6      103.77       -3.26     79.00 o 
 -14   7   6        3.80       78.68     80.30 o 
 -13   7   6        2.04       43.14     76.74 o 
 -12   7   6      189.01      116.71     77.61 o 
 -11   7   6      165.95      277.73    128.74 o 
 -10   7   6      318.82      300.52     51.53 o 
  -9   7   6      428.78      429.25     56.68 o 
  -8   7   6      467.54      349.99     52.36 o 
  -7   7   6      425.90      395.07     53.84 o 
  -6   7   6       77.63       45.74     33.19 o 
  -5   7   6        0.12      -25.10     47.15 o 
  -4   7   6       81.45      123.22     45.76 o 
  -3   7   6       50.31       81.36     46.03 o 
  -2   7   6      210.23      242.37     50.25 o 
  -1   7   6      252.93      249.90     49.34 o 
   0   7   6       14.44       18.90     43.16 o 
   1   7   6       38.48      118.71     48.74 o 
   2   7   6       10.44      -13.16     36.11 o 
   3   7   6       39.57       12.98     37.23 o 
   4   7   6       12.19      -28.76     28.76 o 
   5   7   6       13.17      -21.17     33.05 o 
   6   7   6      111.21       70.85     33.46 o 
   7   7   6     1437.66     1493.91    110.49 o 
   8   7   6      160.64      180.96     37.33 o 
   9   7   6       63.06       94.19     35.64 o 
  10   7   6      293.49      236.59     45.03 o 
  11   7   6      757.74      796.45     81.82 o 
  12   7   6      570.49      498.87     71.66 o 
  13   7   6       41.12        5.21     55.47 o 
  14   7   6      546.66      475.28     72.74 o 
  15   7   6       43.72       18.75     59.96 o 
  16   7   6      103.59       42.89     64.44 o 
  17   7   6        6.03       20.35    100.16 o 
  18   7   6        0.13      136.21    107.29 o 
  19   7   6        0.10      -47.34    101.01 o 
 -16   8   6       24.73      -49.75     83.66 o 
 -15   8   6       73.73      124.02     90.24 o 
 -14   8   6       48.50      -77.81     77.81 o 
 -13   8   6       21.31       36.10     84.86 o 
 -12   8   6      250.45      234.17     89.89 o 
 -11   8   6      780.30      586.69    108.27 o 
 -10   8   6      200.28      132.45     85.17 o 
  -9   8   6      120.98       46.43     76.13 o 
  -8   8   6        7.04      101.34     81.85 o 
  -7   8   6      798.34      683.64     69.67 o 
  -6   8   6      339.64      310.03     64.01 o 
  -5   8   6      167.92      220.10     58.38 o 
  -4   8   6        0.99       70.87     53.79 o 
  -3   8   6      357.76      455.16     62.42 o 
  -2   8   6       36.31       47.17     49.77 o 
  -1   8   6      399.48      383.69     70.66 o 
   0   8   6       44.02      104.33     43.40 o 
   1   8   6        0.03       26.96     42.31 o 
   2   8   6        1.49       75.72     43.18 o 
   3   8   6       23.02       37.56     35.00 o 
   4   8   6       29.88       -7.15     58.56 o 
   5   8   6      190.63      286.74     41.60 o 
   6   8   6       82.94       70.39     37.17 o 
   7   8   6       76.46      108.33     45.08 o 
   8   8   6      155.92      197.97     47.75 o 
   9   8   6      783.73      828.12     78.52 o 
  10   8   6       80.13       14.96     55.76 o 
  11   8   6      133.61      188.94     64.39 o 
  12   8   6        9.44       42.99     71.89 o 
  13   8   6      412.10      382.95     75.33 o 
  14   8   6       19.65      -16.31     58.07 o 
  15   8   6       25.86       10.26     63.09 o 
  16   8   6       32.93       67.42     65.99 o 
 -12   9   6       29.48       74.30     93.46 o 
 -11   9   6      143.13      187.66     92.18 o 
 -10   9   6      127.80       55.94     85.92 o 
  -9   9   6       45.30      112.15     89.08 o 
  -8   9   6        4.06       79.85     86.34 o 
  -7   9   6       23.44      -45.86     79.41 o 
  -6   9   6       86.25        4.25     83.98 o 
  -5   9   6       15.37       82.33     86.43 o 
  -4   9   6      134.88      173.50     49.80 o 
  -3   9   6       16.05       49.94     47.24 o 
  -2   9   6        0.54      -37.74     44.85 o 
  -1   9   6        9.48      -37.85     44.52 o 
   0   9   6       60.85      105.54     49.01 o 
   1   9   6       38.04       56.91     47.64 o 
   2   9   6       14.31       51.28     48.18 o 
   3   9   6       15.31       50.84     61.03 o 
   4   9   6       13.16       95.30     59.59 o 
   5   9   6      231.13      332.49     56.44 o 
   6   9   6      104.00      209.81     52.61 o 
   7   9   6       31.62       52.82     48.67 o 
   8   9   6        3.08       36.93     58.60 o 
   9   9   6      175.02      207.22     69.52 o 
  10   9   6       75.54       20.08     61.67 o 
  11   9   6       16.31       20.18     63.04 o 
  12   9   6      102.13       96.83     67.91 o 
  -5  10   6       71.86      113.81     94.38 o 
  -4  10   6        6.59      -17.23     86.52 o 
  -3  10   6       50.12       78.23     95.07 o 
  -2  10   6        0.17       17.07     64.04 o 
  -1  10   6      113.02       59.60     52.04 o 
   0  10   6        7.66       60.39     50.83 o 
   1  10   6        1.29       64.80     52.19 o 
   2  10   6        0.12      -59.88     85.32 o 
   3  10   6        2.23      -49.89     49.89 o 
   4  10   6      106.23      114.02     57.33 o 
   5  10   6       62.07       60.61     54.15 o 
 -26   1   7       69.74      140.34     64.02 o 
 -25   1   7       53.87       79.70     66.03 o 
 -24   1   7        2.97       12.63     36.29 o 
 -23   1   7       40.90       91.78     63.23 o 
 -22   1   7      192.49      209.37     60.01 o 
 -21   1   7        4.69       23.10     34.59 o 
 -20   1   7       54.33      101.73     29.10 o 
 -19   1   7      897.88      960.70     45.20 o 
 -18   1   7      280.57      300.51     28.77 o 
 -17   1   7      200.42      270.20     38.79 o 
 -16   1   7     3244.40     2964.77     76.09 o 
 -15   1   7     1924.31     1863.73     49.70 o 
 -14   1   7      267.72      259.72     19.12 o 
 -13   1   7      134.80      158.78     16.18 o 
 -12   1   7       91.64       84.16     15.26 o 
 -11   1   7      601.62      581.31     22.63 o 
 -10   1   7      286.26      285.49     25.19 o 
  -9   1   7      282.18      278.78     21.51 o 
  -8   1   7     2453.11     2578.78     49.11 o 
  -7   1   7      331.28      417.21     19.74 o 
  -6   1   7      192.85      259.23     13.76 o 
  -5   1   7     1499.45     1459.68     31.92 o 
  -4   1   7     1074.82      976.76     23.92 o 
  -3   1   7     2348.53     2118.70     41.18 o 
  -2   1   7       29.53       28.46      7.20 o 
  -1   1   7      141.05      140.76      8.29 o 
   0   1   7        0.71        4.26      8.54 o 
   1   1   7      570.76      533.02     18.09 o 
   2   1   7      240.43      258.35     12.64 o 
   3   1   7     1357.62     1313.99     29.72 o 
   4   1   7       97.20      133.75     11.07 o 
   5   1   7      645.35      672.40     19.02 o 
   6   1   7      639.68      693.55     21.93 o 
   7   1   7     1529.88     1446.12     34.04 o 
   8   1   7       37.47       68.66     12.08 o 
   9   1   7     1647.62     1869.21     40.57 o 
  10   1   7      333.17      336.56     24.85 o 
  11   1   7      129.11      208.70     17.73 o 
  12   1   7      178.90      150.29     17.51 o 
  13   1   7      194.83      203.10     19.09 o 
  14   1   7     1110.22     1148.95     36.27 o 
  15   1   7      357.65      385.02     24.30 o 
  16   1   7      685.76      673.62     32.92 o 
  17   1   7      373.65      437.52     27.30 o 
  18   1   7     1612.07     1578.60     48.37 o 
  19   1   7       15.14       35.43     25.56 o 
  20   1   7      205.63      231.15     37.35 o 
  21   1   7      474.43      469.46     44.16 o 
  22   1   7       59.16      105.14     42.98 o 
  23   1   7       60.37       37.46     91.80 o 
  24   1   7        0.01       41.15     44.08 o 
  25   1   7       19.82       33.99     44.68 o 
  26   1   7       92.60       91.80     60.66 o 
 -26   2   7       31.82        0.32     38.92 o 
 -25   2   7       22.23       27.63     37.73 o 
 -24   2   7       30.24       -7.17     60.68 o 
 -23   2   7      118.86      150.20     37.08 o 
 -22   2   7      136.59      133.11     36.34 o 
 -21   2   7        0.44       21.09     30.08 o 
 -20   2   7     1264.34     1241.52     63.22 o 
 -19   2   7      371.10      448.67     36.18 o 
 -18   2   7     1683.02     1685.67     59.62 o 
 -17   2   7      550.65      524.34     29.50 o 
 -16   2   7     1214.68     1219.38     43.07 o 
 -15   2   7      828.43      846.59     35.04 o 
 -14   2   7      884.96      913.77     34.47 o 
 -13   2   7      729.23      787.82     31.27 o 
 -12   2   7     1416.54     1372.74     35.83 o 
 -11   2   7      336.91      404.91     27.49 o 
 -10   2   7      802.78      833.44     25.32 o 
  -9   2   7     2902.24     3012.91     58.74 o 
  -8   2   7      957.36     1028.23     27.27 o 
  -7   2   7     1288.79     1399.20     39.15 o 
  -6   2   7     1669.42     1650.30     39.19 o 
  -5   2   7     2052.13     2045.30     44.84 o 
  -4   2   7      217.01      198.06     12.93 o 
  -3   2   7     3251.78     2802.29     56.67 o 
  -2   2   7       54.04       44.05     14.43 o 
  -1   2   7     4142.27     3981.23     92.81 o 
   0   2   7       32.04       39.43     14.65 o 
   1   2   7      231.37      262.96     24.13 o 
   2   2   7      947.45      804.22     33.77 o 
   3   2   7     1157.32     1106.15     30.42 o 
   4   2   7      144.78      121.43     12.34 o 
   5   2   7       26.01       22.06     16.30 o 
   6   2   7        2.08       26.21     12.67 o 
   7   2   7     2476.98     2723.70     51.51 o 
   8   2   7      494.47      509.83     18.99 o 
   9   2   7      311.81      374.59     18.81 o 
  10   2   7      254.61      233.40     17.49 o 
  11   2   7       69.86       80.12     18.25 o 
  12   2   7      919.00      926.17     30.55 o 
  13   2   7       27.69       44.57     16.84 o 
  14   2   7      158.79      173.73     20.40 o 
  15   2   7      267.07      298.46     24.78 o 
  16   2   7      921.29      889.41     44.38 o 
  17   2   7       21.84       15.74     24.10 o 
  18   2   7     1044.94      956.01     43.32 o 
  19   2   7        7.66       27.12     28.11 o 
  20   2   7       70.89       65.77     33.99 o 
  21   2   7        4.77       44.74     34.46 o 
  22   2   7      232.03      150.53     39.03 o 
  23   2   7       65.50       -6.78     62.47 o 
  24   2   7      104.75      101.33     44.67 o 
  25   2   7        1.47       23.45     43.64 o 
 -25   3   7        6.78      -36.16     36.16 o 
 -24   3   7       51.33       -7.97     57.90 o 
 -23   3   7       69.96      -13.83     37.90 o 
 -22   3   7       16.45       -1.81     53.34 o 
 -21   3   7      124.34      129.33     37.07 o 
 -20   3   7      518.45      538.43     38.54 o 
 -19   3   7     1009.61     1056.33     42.30 o 
 -18   3   7       28.55       -1.56     21.98 o 
 -17   3   7       98.58       96.20     20.75 o 
 -16   3   7     2628.10     2589.66     67.08 o 
 -15   3   7      671.02      718.47     32.52 o 
 -14   3   7      467.68      487.04     41.39 o 
 -13   3   7      787.26      773.48     36.07 o 
 -12   3   7      285.59      310.17     31.50 o 
 -11   3   7        0.22      -15.61     15.61 o 
 -10   3   7       20.62       17.22     17.07 o 
  -9   3   7       21.28        9.36     19.34 o 
  -8   3   7       74.31       63.47     15.72 o 
  -7   3   7      203.83      185.92     15.65 o 
  -6   3   7      533.81      581.98     20.65 o 
  -5   3   7     2516.38     2449.09     56.03 o 
  -4   3   7     2521.13     2392.49     50.36 o 
  -3   3   7      832.25      749.03     23.49 o 
  -2   3   7     1532.37     1572.65     36.21 o 
  -1   3   7     2574.36     2424.13     55.80 o 
   0   3   7       67.33       41.84     18.59 o 
   1   3   7      293.30      313.29     23.71 o 
   2   3   7     2195.27     1860.31     45.16 o 
   3   3   7     7480.73     6863.09    155.46 o 
   4   3   7       37.99       38.41     14.40 o 
   5   3   7      856.83      928.76     27.61 o 
   6   3   7      177.42      189.95     10.64 o 
   7   3   7      665.26      742.91     21.58 o 
   8   3   7      608.98      550.48     18.40 o 
   9   3   7        5.46        0.00     10.17 o 
  10   3   7       61.66       43.70     15.94 o 
  11   3   7     1793.95     1886.11     56.26 o 
  12   3   7      762.47      730.75     31.46 o 
  13   3   7       98.20      123.80     20.68 o 
  14   3   7       44.52       44.75     20.40 o 
  15   3   7     1080.00     1120.16     42.27 o 
  16   3   7      945.09      990.45     45.78 o 
  17   3   7      801.03      752.93     40.99 o 
  18   3   7      988.53     1032.25     51.94 o 
  19   3   7       56.30      116.68     31.81 o 
  20   3   7      330.55      403.91     45.01 o 
  21   3   7      116.32       82.14     37.84 o 
  22   3   7      127.58       73.23     39.52 o 
  23   3   7      742.57      797.57     64.74 o 
  24   3   7      117.45      128.10     49.26 o 
  25   3   7       17.89      -93.21    103.63 o 
 -24   4   7       98.59       39.90     80.54 o 
 -23   4   7      159.98      153.41     80.77 o 
 -22   4   7       44.10      102.95     72.05 o 
 -21   4   7        4.52      106.65     72.10 o 
 -20   4   7      829.85      889.97     63.06 o 
 -19   4   7       96.29      176.36     41.71 o 
 -18   4   7       32.18       48.62     38.88 o 
 -17   4   7       20.09       16.74     34.65 o 
 -16   4   7     3095.24     2985.44     96.28 o 
 -15   4   7      427.47      399.75     35.53 o 
 -14   4   7      597.25      610.71     60.24 o 
 -13   4   7      102.08      101.85     25.82 o 
 -12   4   7        9.86       30.70     22.16 o 
 -11   4   7     1135.35     1110.63     50.35 o 
 -10   4   7     1936.63     1986.69     58.21 o 
  -9   4   7       68.20       75.24     16.91 o 
  -8   4   7       16.82       26.59     12.99 o 
  -7   4   7       70.78       62.95     12.36 o 
  -6   4   7     1364.62     1222.08     34.24 o 
  -5   4   7       86.22      110.63     16.69 o 
  -4   4   7      260.87      270.55     19.71 o 
  -3   4   7     1201.99     1110.65     31.55 o 
  -2   4   7      225.61      206.96     14.76 o 
  -1   4   7     4330.88     3962.35     95.40 o 
   0   4   7       13.41        1.39     14.21 o 
   1   4   7     1718.08     1331.06     94.42 o 
   2   4   7      627.22      579.77     44.39 o 
   3   4   7     1900.94     1858.58     86.68 o 
   4   4   7       29.44       31.81     14.09 o 
   5   4   7       49.30       40.44     13.95 o 
   6   4   7      151.80      139.25     17.25 o 
   7   4   7       19.57       18.62     15.74 o 
   8   4   7      987.62      889.58     33.93 o 
   9   4   7     1081.55     1051.06     41.81 o 
  10   4   7      237.48      241.38     23.13 o 
  11   4   7     1016.73     1042.27     42.39 o 
  12   4   7      182.69      195.84     25.10 o 
  13   4   7      963.54      892.50     45.94 o 
  14   4   7      812.09      744.86     53.87 o 
  15   4   7      118.29      128.83     30.65 o 
  16   4   7       14.99      -17.26     27.38 o 
  17   4   7       50.91       43.32     25.61 o 
  18   4   7      374.45      376.25     33.73 o 
  19   4   7       96.38      241.94    102.75 o 
  20   4   7       38.03        1.73     30.99 o 
  21   4   7       15.87       28.22     32.79 o 
  22   4   7      126.91      125.58     56.09 o 
  23   4   7        0.46      -22.21     51.19 o 
  24   4   7       34.07       65.52     57.45 o 
 -23   5   7      151.87       85.75     70.67 o 
 -22   5   7        6.03      -29.11     64.90 o 
 -21   5   7        7.51      -18.99     40.54 o 
 -20   5   7      254.68      284.01     46.99 o 
 -19   5   7      846.41      840.64     71.99 o 
 -18   5   7        1.75      -24.07     42.09 o 
 -17   5   7       56.31       44.70     43.67 o 
 -16   5   7      509.44      478.86     57.61 o 
 -15   5   7      356.17      323.51     34.26 o 
 -14   5   7      469.43      451.34     36.15 o 
 -13   5   7      487.49      536.10     36.54 o 
 -12   5   7      239.07      220.51     30.74 o 
 -11   5   7        2.41      -20.01     20.98 o 
 -10   5   7      127.24       89.35     22.03 o 
  -9   5   7      618.39      647.33     48.70 o 
  -8   5   7       22.21       26.58     24.42 o 
  -7   5   7       31.38       41.98     17.26 o 
  -6   5   7       17.03       26.89     18.85 o 
  -5   5   7      279.13      295.32     18.40 o 
  -4   5   7        0.26       -8.13     11.87 o 
  -3   5   7      343.60      390.92     24.73 o 
  -2   5   7       46.45       34.58     15.90 o 
  -1   5   7       58.36       57.81     18.08 o 
   0   5   7       55.02       43.20     17.11 o 
   1   5   7      651.13      683.98     63.16 o 
   2   5   7      664.42      660.82     47.68 o 
   3   5   7       68.28       54.53     17.37 o 
   4   5   7      109.68       99.88     17.49 o 
   5   5   7      132.86       96.97     17.03 o 
   6   5   7      139.89      157.86     18.85 o 
   7   5   7       55.62       54.49     17.97 o 
   8   5   7       74.49      101.04     19.74 o 
   9   5   7      331.97      357.19     29.77 o 
  10   5   7      316.55      344.42     31.42 o 
  11   5   7      285.32      278.46     29.79 o 
  12   5   7      149.53      199.22     29.38 o 
  13   5   7     1446.54     1446.19     71.44 o 
  14   5   7      416.60      364.64     46.60 o 
  15   5   7      677.52      580.17     87.02 o 
  16   5   7      108.92       70.81     38.28 o 
  17   5   7        4.80        6.83     31.78 o 
  18   5   7      260.13      182.47     47.52 o 
  19   5   7      233.95      197.22     50.37 o 
  20   5   7        0.07      -15.28     45.36 o 
  21   5   7       53.39        8.97     48.13 o 
  22   5   7        7.48      -14.92     48.92 o 
 -21   6   7        0.41       18.98     55.37 o 
 -20   6   7      100.32      189.19     43.64 o 
 -19   6   7       84.84      107.95     46.46 o 
 -18   6   7       10.44       32.72     42.62 o 
 -17   6   7      423.04      341.60     48.41 o 
 -16   6   7      349.57      398.97     96.32 o 
 -15   6   7      371.74      445.82     97.60 o 
 -14   6   7       23.09       99.09     78.26 o 
 -13   6   7      170.68       84.49     69.94 o 
 -12   6   7      628.77      645.81     64.29 o 
 -11   6   7      283.26      260.42     57.78 o 
 -10   6   7        8.99       39.66     38.79 o 
  -9   6   7     1404.21     1269.98     79.89 o 
  -8   6   7      900.48      978.25     70.03 o 
  -7   6   7      616.98      702.77     39.54 o 
  -6   6   7       36.23       25.10     24.27 o 
  -5   6   7      212.51      229.02     29.07 o 
  -4   6   7       86.17       68.20     25.75 o 
  -3   6   7        4.27       -8.12     24.08 o 
  -2   6   7     1160.55     1165.54     59.61 o 
  -1   6   7      699.90      744.17     50.43 o 
   0   6   7      794.08      789.71     52.06 o 
   1   6   7      147.91      216.65     36.92 o 
   2   6   7      231.51      310.15     40.04 o 
   3   6   7      204.62      236.33     51.91 o 
   4   6   7        2.62       51.09     45.35 o 
   5   6   7      112.55      140.86     33.18 o 
   6   6   7      481.04      460.20     39.38 o 
   7   6   7      143.13      120.94     32.11 o 
   8   6   7      593.36      675.63     46.85 o 
   9   6   7      796.10      802.03     54.39 o 
  10   6   7       36.48      -14.39     30.24 o 
  11   6   7      152.47      126.94     34.05 o 
  12   6   7      239.85      227.65     45.70 o 
  13   6   7        1.21        8.87     50.68 o 
  14   6   7       20.43       14.22     86.65 o 
  15   6   7       27.27      -86.85     86.85 o 
  16   6   7      209.92      291.55    103.44 o 
  17   6   7       24.94      -33.49     92.81 o 
  18   6   7      135.39       44.65     96.53 o 
  19   6   7       14.81       85.55     98.82 o 
  20   6   7        2.16      -75.12     91.63 o 
  21   6   7        4.82       30.12     91.87 o 
 -19   7   7       35.74      -82.25     82.25 o 
 -18   7   7       96.55      200.22     91.75 o 
 -17   7   7       26.75      141.04     91.13 o 
 -16   7   7      105.33      110.62     87.29 o 
 -15   7   7       45.45        2.75     82.13 o 
 -14   7   7        6.88       92.86     82.19 o 
 -13   7   7      451.84      480.22     98.47 o 
 -12   7   7      255.51      390.34     93.32 o 
 -11   7   7       17.62       58.95     77.02 o 
 -10   7   7       80.53       64.58     44.95 o 
  -9   7   7      398.02      407.91     60.14 o 
  -8   7   7       98.05       82.68     83.55 o 
  -7   7   7        1.37       28.24     40.60 o 
  -6   7   7       88.28       32.77     29.37 o 
  -5   7   7      478.63      472.35     39.83 o 
  -4   7   7       20.61        8.11     41.37 o 
  -3   7   7      231.78      232.78     78.92 o 
  -2   7   7        2.35      -51.53     51.53 o 
  -1   7   7      104.21       63.29     36.80 o 
   0   7   7       24.31       76.21     52.23 o 
   1   7   7       61.20       66.52     37.30 o 
   2   7   7       25.75       43.88     37.43 o 
   3   7   7       93.95      130.15     46.97 o 
   4   7   7        1.74       -3.03     39.94 o 
   5   7   7      154.90      167.53     35.25 o 
   6   7   7        2.31        2.30     31.83 o 
   7   7   7       31.71       74.89     33.85 o 
   8   7   7       33.24       64.13     37.34 o 
   9   7   7       29.29       61.21     35.62 o 
  10   7   7        1.91       28.88     41.75 o 
  11   7   7      369.19      369.29     66.05 o 
  12   7   7      136.34      128.68     58.73 o 
  13   7   7       13.38       13.33     57.85 o 
  14   7   7        0.18       10.70     56.98 o 
  15   7   7      430.54      491.99    125.01 o 
  16   7   7       19.12       11.13     93.75 o 
  17   7   7        0.42      -89.21     89.21 o 
  18   7   7       81.84      -34.03    102.64 o 
 -16   8   7      104.47      145.27     95.93 o 
 -15   8   7      146.62       24.97     88.36 o 
 -14   8   7       33.15      -74.01     80.34 o 
 -13   8   7      184.44      197.39     92.10 o 
 -12   8   7      164.49      154.44     85.31 o 
 -11   8   7       41.00       17.28     77.41 o 
 -10   8   7        9.76      -41.77     76.14 o 
  -9   8   7      165.63      218.89     86.98 o 
  -8   8   7       38.87      -60.13     74.34 o 
  -7   8   7       15.96      -72.98     72.98 o 
  -6   8   7        1.62      -71.88     73.19 o 
  -5   8   7        2.35       19.89     39.64 o 
  -4   8   7        2.83      -34.74     54.88 o 
  -3   8   7       11.01       59.00     57.75 o 
  -2   8   7      248.73      210.15     45.79 o 
  -1   8   7      248.01      305.01     48.54 o 
   0   8   7        1.47       32.35     41.00 o 
   1   8   7      396.09      406.94     52.37 o 
   2   8   7      226.20      214.62     81.20 o 
   3   8   7      401.27      399.54     43.68 o 
   4   8   7       76.86      111.80     36.37 o 
   5   8   7      673.73      763.21     65.63 o 
   6   8   7       17.13      -18.16     41.89 o 
   7   8   7       27.60       95.51     45.38 o 
   8   8   7      118.98      113.12     56.56 o 
   9   8   7       55.53       76.37     57.38 o 
  10   8   7        1.74       35.19     56.97 o 
  11   8   7      176.56      170.25     75.97 o 
  12   8   7      109.69       46.22     59.44 o 
  13   8   7       23.89       51.86     59.89 o 
  14   8   7       26.41       59.43     69.27 o 
  15   8   7       15.16       83.82    105.58 o 
  16   8   7       32.72      -26.48    103.20 o 
 -12   9   7        6.35      -17.54     84.72 o 
 -11   9   7      245.50      129.01     90.92 o 
 -10   9   7      160.21      -30.65     82.68 o 
  -9   9   7       49.60       35.79     86.10 o 
  -8   9   7       19.14      -36.56     82.41 o 
  -7   9   7      348.76      341.51     98.60 o 
  -6   9   7        0.63       19.96     81.65 o 
  -5   9   7       24.63        8.25     84.20 o 
  -4   9   7      104.92      142.77     64.92 o 
  -3   9   7      165.33       81.71     80.93 o 
  -2   9   7       60.84       11.30     71.60 o 
  -1   9   7       12.56       30.31     46.53 o 
   0   9   7      133.33       88.55     54.91 o 
   1   9   7       74.60      193.92     51.88 o 
   2   9   7      190.87      269.38     53.38 o 
   3   9   7      377.78      362.91     57.28 o 
   4   9   7      319.93      342.97     62.80 o 
   5   9   7       66.85      132.17     51.10 o 
   6   9   7       64.20       74.27     49.04 o 
   7   9   7        8.72        4.54     47.06 o 
   8   9   7       59.04       13.85     47.78 o 
   9   9   7      129.86      155.65     66.59 o 
  10   9   7        0.92        9.09     62.40 o 
  11   9   7       22.63       67.60     65.97 o 
  -4  10   7       13.29      -15.40     91.99 o 
  -3  10   7       88.80       62.23     93.42 o 
  -2  10   7      157.45      146.15     54.70 o 
  -1  10   7       81.65       67.44     52.40 o 
   0  10   7        7.88       53.18     52.34 o 
   1  10   7        8.21       26.34     51.23 o 
   2  10   7       68.09       32.61     52.42 o 
   3  10   7       18.79       71.59     54.15 o 
   4  10   7        7.46       31.80     53.56 o 
 -26   0   8      444.30      418.09     86.61 o 
 -25   0   8       77.63       98.41     66.50 o 
 -24   0   8       19.92        2.52     59.52 o 
 -23   0   8      182.36      181.25     66.59 o 
 -22   0   8       58.73       91.59     60.42 o 
 -21   0   8       29.15        5.54     42.29 o 
 -20   0   8      871.26      926.48     72.66 o 
 -19   0   8     2313.03     2146.85     94.57 o 
 -18   0   8     1234.57     1128.93    104.64 o 
 -17   0   8     1476.08     1496.28     74.16 o 
 -16   0   8      499.53      525.96     42.62 o 
 -15   0   8      146.46      164.74     28.60 o 
 -14   0   8      962.28      988.05     51.71 o 
 -13   0   8      937.89      956.54     39.88 o 
 -12   0   8      860.61      842.02     36.56 o 
 -11   0   8      869.78      886.06     43.65 o 
 -10   0   8     8102.27     9045.63    259.79 o 
  -9   0   8     7746.95     8556.10    215.22 o 
  -8   0   8       97.55      141.78     17.20 o 
  -7   0   8      994.82     1070.49     39.57 o 
  -6   0   8      653.53      703.12     29.76 o 
  -5   0   8      687.09      707.74     28.89 o 
  -4   0   8       28.06       31.72     10.98 o 
  -3   0   8        6.83        2.23     10.34 o 
  -2   0   8     9430.31     8926.54    194.37 o 
  -1   0   8      488.89      462.62     19.32 o 
   0   0   8     8767.46     7719.44    187.83 o 
   1   0   8       55.23       34.62     19.21 o 
   2   0   8      699.43      630.69     35.29 o 
   3   0   8        7.42       -0.88      8.19 o 
   4   0   8    13284.81    12134.64    292.99 o 
   5   0   8     4015.72     4029.29     94.58 o 
   6   0   8     3547.37     3879.43     92.72 o 
   7   0   8    11380.46    12650.24    278.27 o 
   8   0   8     2620.01     2819.91     72.94 o 
   9   0   8     1970.82     2156.46     67.36 o 
  10   0   8     1473.80     1580.41     79.46 o 
  11   0   8      109.78      152.52     23.80 o 
  12   0   8     3919.66     3777.63    140.71 o 
  13   0   8      308.51      350.32     30.97 o 
  14   0   8      567.83      539.89     36.96 o 
  15   0   8      219.09      265.63     31.83 o 
  16   0   8     4544.03     4127.06    121.25 o 
  17   0   8     1163.00     1261.95     59.28 o 
  18   0   8       60.45       91.59     32.83 o 
  19   0   8     1502.65     1264.28     79.52 o 
  20   0   8       33.49       18.91     39.56 o 
  21   0   8       35.66      193.29     54.91 o 
  22   0   8      428.17      504.29    104.83 o 
  23   0   8      112.80       67.34     53.92 o 
  24   0   8       35.23       26.73     55.26 o 
  25   0   8        6.05      -66.93     66.93 o 
  26   0   8      406.83      386.42     74.78 o 
 -26   1   8        0.07       31.12     39.91 o 
 -25   1   8      104.03       37.28     62.77 o 
 -24   1   8      417.06      459.97     50.08 o 
 -23   1   8      509.78      547.80     57.20 o 
 -22   1   8       96.36      152.80     39.88 o 
 -21   1   8     1031.60     1038.38     61.24 o 
 -20   1   8       17.67       60.45     27.10 o 
 -19   1   8      628.50      671.65     41.34 o 
 -18   1   8      105.83      106.29     23.82 o 
 -17   1   8      675.85      710.02     37.56 o 
 -16   1   8     2512.36     2299.69     64.21 o 
 -15   1   8      650.34      760.70     29.75 o 
 -14   1   8      454.23      424.51     22.33 o 
 -13   1   8      465.81      555.36     30.45 o 
 -12   1   8     1930.57     1853.20     46.22 o 
 -11   1   8        6.61       10.50     12.08 o 
 -10   1   8     9461.18     9702.53    170.72 o 
  -9   1   8        1.71       73.65     11.56 o 
  -8   1   8     5682.62     6019.75    102.57 o 
  -7   1   8      133.69      210.11     13.62 o 
  -6   1   8    13391.27    13270.90    230.17 o 
  -5   1   8      492.52      515.64     17.21 o 
  -4   1   8     8050.18     7732.62    135.32 o 
  -3   1   8       66.83       82.47      8.43 o 
  -2   1   8      833.16      704.30     18.49 o 
  -1   1   8     7100.33     6320.56    110.39 o 
   0   1   8     4431.92     3933.85     75.45 o 
   1   1   8     3232.89     2904.87     57.84 o 
   2   1   8    12229.19    11243.72    219.86 o 
   3   1   8        0.11       20.46      9.10 o 
   4   1   8      124.03      128.89     10.90 o 
   5   1   8     1059.56     1114.05     27.22 o 
   6   1   8    13520.19    13245.01    215.19 o 
   7   1   8      654.21      841.60     24.18 o 
   8   1   8     9353.28     9519.21    168.68 o 
   9   1   8      987.66     1221.72     31.73 o 
  10   1   8     2285.10     2222.37     49.79 o 
  11   1   8      416.00      462.95     24.16 o 
  12   1   8     6387.10     6459.10    119.55 o 
  13   1   8      599.44      644.07     27.45 o 
  14   1   8     4151.27     4140.94     83.72 o 
  15   1   8      241.95      300.70     23.75 o 
  16   1   8     1174.63     1224.50     40.16 o 
  17   1   8        0.01       -7.63     20.74 o 
  18   1   8     4099.84     3901.35     84.07 o 
  19   1   8      151.08      191.68     29.47 o 
  20   1   8        9.30        9.09     33.87 o 
  21   1   8      314.65      347.33     42.00 o 
  22   1   8        0.49       66.44     42.52 o 
  23   1   8       35.03       56.52     42.71 o 
  24   1   8        2.66       -6.26     44.11 o 
  25   1   8      183.24      208.59     51.34 o 
 -26   2   8       20.78       -0.99     50.09 o 
 -25   2   8        0.45       10.80     36.85 o 
 -24   2   8       30.16       37.67     47.05 o 
 -23   2   8       11.98       71.41     34.83 o 
 -22   2   8      126.05      104.25     47.10 o 
 -21   2   8       17.85       20.70     30.58 o 
 -20   2   8       18.01       18.07     29.93 o 
 -19   2   8      463.88      426.30     35.55 o 
 -18   2   8        4.01        2.56     20.02 o 
 -17   2   8      356.43      479.65     28.52 o 
 -16   2   8      135.91      124.63     19.90 o 
 -15   2   8      362.60      419.20     25.50 o 
 -14   2   8     1357.05     1366.91     43.55 o 
 -13   2   8      165.02      181.65     18.44 o 
 -12   2   8      490.48      548.42     25.11 o 
 -11   2   8      140.12      126.88     13.38 o 
 -10   2   8     2012.97     2015.48     43.97 o 
  -9   2   8      134.33      167.05     12.79 o 
  -8   2   8     2949.63     3399.36     64.62 o 
  -7   2   8      106.19      136.78     11.26 o 
  -6   2   8     3798.74     3821.90     85.54 o 
  -5   2   8      167.45      173.67     12.55 o 
  -4   2   8     5478.97     5307.88     95.24 o 
  -3   2   8      125.28      101.93      9.22 o 
  -2   2   8     5239.82     4484.58     93.77 o 
  -1   2   8     1774.99     1703.31     71.34 o 
   0   2   8     8980.17     8256.48    203.56 o 
   1   2   8       68.59       63.49     17.10 o 
   2   2   8     1342.83     1464.38     33.65 o 
   3   2   8      679.46      640.64     35.55 o 
   4   2   8     4259.51     3796.88     81.74 o 
   5   2   8      203.18      220.58     13.65 o 
   6   2   8      344.32      341.04     16.49 o 
   7   2   8      205.73      234.68     14.51 o 
   8   2   8        0.79        3.59     11.96 o 
   9   2   8     2228.30     2479.32     52.72 o 
  10   2   8        2.19      -12.49     12.49 o 
  11   2   8       57.31       49.71     15.92 o 
  12   2   8     1380.64     1280.31     37.31 o 
  13   2   8      128.50      161.29     19.15 o 
  14   2   8      262.97      315.96     24.73 o 
  15   2   8      677.34      654.96     31.86 o 
  16   2   8     5903.42     5525.22    115.27 o 
  17   2   8     1137.70     1011.41     40.24 o 
  18   2   8      854.69      853.55     45.11 o 
  19   2   8      244.64      198.86     35.07 o 
  20   2   8      718.39      614.51     48.15 o 
  21   2   8       42.34        1.23     34.92 o 
  22   2   8       33.66       -0.50     36.14 o 
  23   2   8       17.38       36.44     43.03 o 
  24   2   8       42.84       34.17     77.01 o 
  25   2   8       41.53       69.74     60.17 o 
 -25   3   8      406.74      357.46    100.25 o 
 -24   3   8      281.41      319.26     90.59 o 
 -23   3   8       31.48       23.13     95.26 o 
 -22   3   8       40.73       36.82     37.16 o 
 -21   3   8      278.16      311.87     42.56 o 
 -20   3   8        5.88       59.70     25.94 o 
 -19   3   8      586.82      628.45     38.73 o 
 -18   3   8        4.14      -21.32     21.32 o 
 -17   3   8      269.22      281.14     27.29 o 
 -16   3   8     1839.46     1818.88     53.50 o 
 -15   3   8      222.33      219.39     26.48 o 
 -14   3   8     2541.89     2517.16     73.05 o 
 -13   3   8        1.37       33.59     19.32 o 
 -12   3   8     3537.88     3562.66     91.87 o 
 -11   3   8       71.63      113.74     19.60 o 
 -10   3   8      290.74      299.01     22.36 o 
  -9   3   8     2264.20     2153.39     63.79 o 
  -8   3   8      994.21     1035.14     33.47 o 
  -7   3   8       64.06      119.49     14.41 o 
  -6   3   8     1764.37     1553.26     37.26 o 
  -5   3   8       86.72       74.33     12.21 o 
  -4   3   8     7607.35     7183.40    147.11 o 
  -3   3   8        1.20       -1.17     13.16 o 
  -2   3   8      308.11      262.09     15.86 o 
  -1   3   8      591.70      669.72     24.99 o 
   0   3   8      707.68      708.87     38.78 o 
   1   3   8     5665.31     5580.55    125.30 o 
   2   3   8      194.19      188.12     12.62 o 
   3   3   8     1723.10     1822.73     77.33 o 
   4   3   8      668.72      766.00     30.19 o 
   5   3   8       14.75       31.04     11.35 o 
   6   3   8     2987.07     2870.24     52.12 o 
   7   3   8      508.66      465.40     21.82 o 
   8   3   8     1300.62     1239.76     29.75 o 
   9   3   8       98.86       89.34     11.80 o 
  10   3   8      222.17      199.56     18.62 o 
  11   3   8     2517.14     2593.46     64.88 o 
  12   3   8     3166.45     3116.77     82.10 o 
  13   3   8      411.65      437.48     35.19 o 
  14   3   8     3013.01     2972.93     75.15 o 
  15   3   8     1343.36     1327.76     68.53 o 
  16   3   8      876.21      840.01     42.71 o 
  17   3   8       95.53       79.43     26.59 o 
  18   3   8      461.88      477.42     52.98 o 
  19   3   8       11.00       13.85     34.54 o 
  20   3   8       36.16       39.81     36.43 o 
  21   3   8       98.28      107.98     51.95 o 
  22   3   8      225.25      203.61     43.11 o 
  23   3   8       23.34       18.68     49.67 o 
  24   3   8      272.16      345.25     56.98 o 
 -24   4   8        7.67       19.77     81.01 o 
 -23   4   8      175.36      227.97     84.37 o 
 -22   4   8      118.72       53.86     73.58 o 
 -21   4   8       30.65       54.58     69.88 o 
 -20   4   8        3.87       23.90     39.72 o 
 -19   4   8       77.72       98.55     40.27 o 
 -18   4   8      103.79      130.43     41.12 o 
 -17   4   8        8.29       54.50     37.16 o 
 -16   4   8       10.67       25.86     26.85 o 
 -15   4   8       19.17       -1.43     25.32 o 
 -14   4   8      351.89      395.48     34.60 o 
 -13   4   8        0.68      -21.08     23.40 o 
 -12   4   8      267.97      279.11     29.21 o 
 -11   4   8      683.13      685.61     37.44 o 
 -10   4   8      911.30      968.82     38.38 o 
  -9   4   8       15.46       11.87     16.14 o 
  -8   4   8       84.66       51.56     14.69 o 
  -7   4   8        6.20      -11.54     11.82 o 
  -6   4   8       34.93       32.29     13.14 o 
  -5   4   8      109.59       90.63     15.20 o 
  -4   4   8     3143.64     2844.57     71.36 o 
  -3   4   8     5801.35     5367.54    125.41 o 
  -2   4   8     9710.95     8535.17    216.16 o 
  -1   4   8     2766.74     2735.57     91.87 o 
   0   4   8     7790.97     7386.05    215.83 o 
   1   4   8    11742.84    10131.42    290.43 o 
   2   4   8     1762.12     1733.52     55.15 o 
   3   4   8       39.74       93.85     13.75 o 
   4   4   8      260.41      253.99     21.63 o 
   5   4   8     1660.52     1531.77     43.25 o 
   6   4   8       21.48       34.21     14.76 o 
   7   4   8      290.85      281.50     21.80 o 
   8   4   8      834.39      802.16     36.17 o 
   9   4   8      574.19      577.03     32.29 o 
  10   4   8        8.10      -18.46     18.49 o 
  11   4   8       98.17       94.19     22.01 o 
  12   4   8       12.20       40.38     26.70 o 
  13   4   8        3.34       48.11     23.67 o 
  14   4   8        1.35       19.60     20.41 o 
  15   4   8       60.70       31.67     27.55 o 
  16   4   8     1196.09     1095.76     49.03 o 
  17   4   8      227.47      212.72     30.51 o 
  18   4   8      143.84      177.87     30.16 o 
  19   4   8      598.21      634.55     50.49 o 
  20   4   8      181.68      162.77     35.49 o 
  21   4   8       28.28       43.18     34.17 o 
  22   4   8       12.00       -7.97     32.15 o 
  23   4   8      150.38      183.15     80.83 o 
 -23   5   8      134.94       82.80     71.06 o 
 -22   5   8       29.49       39.73     69.76 o 
 -21   5   8       97.62      130.21     43.57 o 
 -20   5   8       54.54      108.16     52.78 o 
 -19   5   8      340.22      275.83     54.74 o 
 -18   5   8       23.01       22.64     44.21 o 
 -17   5   8       45.87       33.92     43.26 o 
 -16   5   8        2.94       29.90     42.13 o 
 -15   5   8      268.03      166.63     93.72 o 
 -14   5   8        4.65       43.15     29.58 o 
 -13   5   8      436.19      462.38     34.77 o 
 -12   5   8       89.11      133.77     26.61 o 
 -11   5   8      279.69      306.76     42.32 o 
 -10   5   8      202.15      211.30     25.29 o 
  -9   5   8      546.86      553.82     44.59 o 
  -8   5   8       58.17       34.17     23.52 o 
  -7   5   8       45.11       50.05     17.39 o 
  -6   5   8        3.35        0.06     15.93 o 
  -5   5   8        5.94       -4.87     12.49 o 
  -4   5   8      769.74      754.14     30.81 o 
  -3   5   8      493.09      561.39     23.16 o 
  -2   5   8      788.19      724.02     27.61 o 
  -1   5   8        0.59      -14.68     14.68 o 
   0   5   8       35.05       31.65     16.19 o 
   1   5   8      147.38      113.52     24.20 o 
   2   5   8      192.88      214.82     32.71 o 
   3   5   8        0.64       -0.84     14.55 o 
   4   5   8       26.41       50.18     15.71 o 
   5   5   8       27.06       30.54     15.29 o 
   6   5   8      208.82      252.77     24.38 o 
   7   5   8      654.12      749.04     36.76 o 
   8   5   8      907.36      937.70     41.27 o 
   9   5   8      315.39      392.17     30.97 o 
  10   5   8     1819.86     1841.73     91.47 o 
  11   5   8     1476.50     1509.65     85.06 o 
  12   5   8      961.09     1078.94     53.68 o 
  13   5   8      220.93      229.02     35.05 o 
  14   5   8      152.59      127.57     38.78 o 
  15   5   8      678.49      646.81     46.42 o 
  16   5   8       14.37      -32.75     37.98 o 
  17   5   8      379.31      328.42     50.34 o 
  18   5   8      164.78      167.84     47.98 o 
  19   5   8        0.14        7.35     44.34 o 
  20   5   8        0.58      -47.50     47.50 o 
  21   5   8       97.82       22.44     47.94 o 
  22   5   8       50.28       41.28     50.60 o 
 -21   6   8       22.68       83.58     62.32 o 
 -20   6   8       20.40      -42.58     42.58 o 
 -19   6   8       13.94       34.81     44.55 o 
 -18   6   8        0.02      -18.75     42.55 o 
 -17   6   8        2.65       -2.56     40.74 o 
 -16   6   8      122.86      203.37     87.25 o 
 -15   6   8       12.37       47.33     76.05 o 
 -14   6   8       14.11       64.12     77.43 o 
 -13   6   8       19.28      145.84     78.41 o 
 -12   6   8      128.55      152.74     44.91 o 
 -11   6   8       49.37       54.65     56.41 o 
 -10   6   8        8.93        3.90     36.37 o 
  -9   6   8       35.30       81.14     41.46 o 
  -8   6   8      626.39      624.74     59.71 o 
  -7   6   8       24.53       64.35     36.88 o 
  -6   6   8       93.10      118.28     26.53 o 
  -5   6   8      635.37      719.56     41.55 o 
  -4   6   8      372.18      392.07     39.26 o 
  -3   6   8       30.22       19.34     25.00 o 
  -2   6   8       68.88       93.26     31.51 o 
  -1   6   8     2351.17     2252.35    103.93 o 
   0   6   8       43.71       43.38     32.68 o 
   1   6   8     1008.92     1147.48     61.50 o 
   2   6   8      261.82      267.54     43.79 o 
   3   6   8       98.11      142.55     35.60 o 
   4   6   8      502.07      522.07     62.07 o 
   5   6   8     1145.81     1138.79     54.19 o 
   6   6   8       22.21        7.58     28.33 o 
   7   6   8      231.57      258.43     35.75 o 
   8   6   8      125.45      165.90     34.31 o 
   9   6   8      366.02      375.10     70.77 o 
  10   6   8        4.68       85.18     34.13 o 
  11   6   8      150.96      201.35     37.89 o 
  12   6   8       12.95       98.54     48.86 o 
  13   6   8       71.14       79.17     89.95 o 
  14   6   8       47.89        9.24     86.64 o 
  15   6   8      104.37      169.05     98.32 o 
  16   6   8       35.91       31.60     93.44 o 
  17   6   8       73.92       63.30     97.76 o 
  18   6   8       34.94       59.93    100.34 o 
  19   6   8       85.94      100.94    100.72 o 
  20   6   8       26.85      194.50    104.74 o 
 -19   7   8       62.46       74.95     91.50 o 
 -18   7   8      435.44      405.74    105.71 o 
 -17   7   8      111.38      120.66     89.94 o 
 -16   7   8       91.37       37.16     85.32 o 
 -15   7   8        1.28       71.51     82.36 o 
 -14   7   8        0.61      192.80     85.87 o 
 -13   7   8      198.82      131.54     82.60 o 
 -12   7   8        2.54      -36.10     73.68 o 
 -11   7   8      437.98      509.93     97.72 o 
 -10   7   8        7.17       21.10     72.42 o 
  -9   7   8        1.98      -38.58     38.58 o 
  -8   7   8       18.66       12.60     39.79 o 
  -7   7   8       39.27       76.48     53.99 o 
  -6   7   8       81.68       91.52     36.85 o 
  -5   7   8       79.66       87.55     30.46 o 
  -4   7   8       99.82      158.80     37.78 o 
  -3   7   8      277.55      312.43     63.55 o 
  -2   7   8       35.46       38.56     43.63 o 
  -1   7   8        0.02       35.80     35.90 o 
   0   7   8      595.07      583.69     68.62 o 
   1   7   8       84.70       53.55     38.28 o 
   2   7   8      178.39      159.74     72.59 o 
   3   7   8      522.68      632.84     54.68 o 
   4   7   8      106.99      134.24     34.31 o 
   5   7   8      744.90      725.10     50.40 o 
   6   7   8       58.42       70.82     33.17 o 
   7   7   8      172.18      147.08     36.86 o 
   8   7   8        3.98       -9.06     40.40 o 
   9   7   8      458.90      539.26     63.55 o 
  10   7   8       56.96       72.89     42.17 o 
  11   7   8      108.70      131.81     44.38 o 
  12   7   8      228.86      240.39     61.23 o 
  13   7   8       74.58      193.62     62.84 o 
  14   7   8       37.70        7.49     91.31 o 
  15   7   8       39.79       45.25     96.99 o 
  16   7   8        0.55      -27.21     99.25 o 
  17   7   8       20.60       21.75    102.60 o 
  18   7   8        9.73       30.55    104.24 o 
 -16   8   8        5.22      -20.49     84.00 o 
 -15   8   8       61.07      -23.51     88.46 o 
 -14   8   8       58.96       84.25     87.33 o 
 -13   8   8        0.00      -31.27     77.01 o 
 -12   8   8       23.97       90.92     84.62 o 
 -11   8   8       11.94      129.21     84.49 o 
 -10   8   8      193.19      261.51     92.68 o 
  -9   8   8       14.57       60.52     78.95 o 
  -8   8   8       75.21       41.10     79.43 o 
  -7   8   8      195.18       60.82     81.88 o 
  -6   8   8      548.87      570.07    104.67 o 
  -5   8   8      253.32      423.82     96.32 o 
  -4   8   8      165.69       95.98     41.81 o 
  -3   8   8      494.12      523.26     55.81 o 
  -2   8   8        0.87       53.00     40.82 o 
  -1   8   8       63.86      171.29     47.96 o 
   0   8   8      100.11      223.79     78.95 o 
   1   8   8       29.93       53.66     41.74 o 
   2   8   8        0.00       23.18     41.89 o 
   3   8   8      436.44      538.40     57.65 o 
   4   8   8       40.90       45.19     43.73 o 
   5   8   8       97.16      101.09     44.12 o 
   6   8   8        0.16      -23.05     46.73 o 
   7   8   8      409.56      442.07     81.81 o 
   8   8   8       15.17        8.48     44.34 o 
   9   8   8      415.25      437.32     88.81 o 
  10   8   8       57.35       51.17     57.36 o 
  11   8   8      159.89      111.43     63.26 o 
  12   8   8        0.20      -40.73     84.36 o 
  13   8   8        2.62      -11.26     56.25 o 
  14   8   8        2.14      -31.10     99.49 o 
  15   8   8        8.94      -75.46     99.23 o 
 -12   9   8       77.10       77.23     91.00 o 
 -11   9   8       45.28      173.33     93.99 o 
 -10   9   8       42.95      123.34     89.17 o 
  -9   9   8        0.48       -3.34     83.90 o 
  -8   9   8       57.81       45.64     84.84 o 
  -7   9   8      166.12      165.51     91.22 o 
  -6   9   8        8.33      -29.78     80.31 o 
  -5   9   8       15.43      -19.23     84.92 o 
  -4   9   8      150.34      174.83     91.96 o 
  -3   9   8      117.82       65.53     46.68 o 
  -2   9   8        0.84       -5.63     45.66 o 
  -1   9   8        9.93       26.50     46.31 o 
   0   9   8      143.24      191.65     49.94 o 
   1   9   8       22.11       49.93     47.59 o 
   2   9   8       39.73      109.41     54.00 o 
   3   9   8      239.41      325.48     57.69 o 
   4   9   8      226.24      251.89     54.01 o 
   5   9   8        0.01       58.76     49.03 o 
   6   9   8        0.23      -45.00     45.00 o 
   7   9   8        0.19      132.93     51.08 o 
   8   9   8        0.00      -29.80     46.60 o 
   9   9   8        1.43       51.50     60.41 o 
  10   9   8       50.86       56.24     62.92 o 
  11   9   8      115.45       88.28     67.33 o 
  -3  10   8       50.09       32.26     91.90 o 
  -2  10   8      106.57      101.09     53.51 o 
  -1  10   8        8.23       -6.54     70.61 o 
   0  10   8        1.29       -3.66     50.33 o 
   1  10   8      131.93       87.34     52.29 o 
   2  10   8       45.32       83.95     52.52 o 
 -26   1   9      215.34      205.16     45.01 o 
 -25   1   9        0.07       24.56     37.77 o 
 -24   1   9       41.21        5.11     53.99 o 
 -23   1   9      562.04      576.88     51.43 o 
 -22   1   9      183.35      110.31     35.89 o 
 -21   1   9       53.18       33.65     48.27 o 
 -20   1   9     1191.34     1051.58     54.42 o 
 -19   1   9       49.32       77.66     23.95 o 
 -18   1   9      821.12      817.04     41.29 o 
 -17   1   9      480.06      578.56     34.46 o 
 -16   1   9      394.55      396.00     35.85 o 
 -15   1   9     1024.78      974.56     33.73 o 
 -14   1   9     1424.61     1345.24     40.04 o 
 -13   1   9      130.04      113.02     15.66 o 
 -12   1   9        6.20        4.84     12.49 o 
 -11   1   9      988.37     1020.76     31.82 o 
 -10   1   9     1224.44     1276.15     38.40 o 
  -9   1   9       39.83       50.07     11.72 o 
  -8   1   9        0.62        9.71      9.96 o 
  -7   1   9     8477.17     8650.31    143.75 o 
  -6   1   9     1609.53     1718.03     35.33 o 
  -5   1   9      170.73      198.07     11.75 o 
  -4   1   9       48.61       71.70      8.63 o 
  -3   1   9      752.04      672.00     21.11 o 
  -2   1   9      223.47      264.43     11.34 o 
  -1   1   9      712.24      692.51     21.14 o 
   0   1   9     1838.22     1755.75     38.49 o 
   1   1   9      569.78      618.22     21.20 o 
   2   1   9     1000.62      852.41     25.23 o 
   3   1   9     3815.43     3789.00     69.65 o 
   4   1   9      505.99      505.17     16.97 o 
   5   1   9       44.30       66.79     11.34 o 
   6   1   9     3965.96     4304.88     75.87 o 
   7   1   9      516.72      549.96     19.66 o 
   8   1   9      125.06      142.31     14.18 o 
   9   1   9     1616.84     1731.99     41.82 o 
  10   1   9       71.90      120.53     16.15 o 
  11   1   9        2.75        7.11     15.34 o 
  12   1   9      630.59      669.90     27.00 o 
  13   1   9      163.53      169.23     19.43 o 
  14   1   9      165.99      150.68     20.41 o 
  15   1   9      303.27      306.66     24.34 o 
  16   1   9      899.04      864.19     34.56 o 
  17   1   9      361.76      357.15     26.77 o 
  18   1   9      329.94      271.86     26.62 o 
  19   1   9        0.07        6.85     24.47 o 
  20   1   9       18.28      -26.84     34.11 o 
  21   1   9        1.71        2.85     36.92 o 
  22   1   9       10.20       59.39     43.32 o 
  23   1   9      220.05      253.91     78.17 o 
  24   1   9        6.89        4.71     50.31 o 
  25   1   9       22.54      -15.06     46.52 o 
 -26   2   9       10.15       67.50     40.75 o 
 -25   2   9      177.46      181.42     51.82 o 
 -24   2   9      170.31      106.78     38.31 o 
 -23   2   9       16.59        0.96     36.03 o 
 -22   2   9       16.14       25.84     32.24 o 
 -21   2   9      503.37      505.14     45.15 o 
 -20   2   9      510.27      470.77     60.85 o 
 -19   2   9       99.67      141.50     27.69 o 
 -18   2   9      364.72      324.61     29.08 o 
 -17   2   9     2374.80     2352.35     71.43 o 
 -16   2   9      926.95      975.39     37.98 o 
 -15   2   9      500.52      489.40     27.25 o 
 -14   2   9      116.25       88.65     18.79 o 
 -13   2   9      614.78      618.46     27.74 o 
 -12   2   9      409.30      413.77     22.29 o 
 -11   2   9     1604.44     1559.32     38.01 o 
 -10   2   9     3011.16     3137.41     61.96 o 
  -9   2   9      134.16      162.53     13.15 o 
  -8   2   9      602.34      617.50     21.06 o 
  -7   2   9      978.30      989.81     26.35 o 
  -6   2   9     2623.81     2826.31     54.09 o 
  -5   2   9     2119.52     1991.00     38.16 o 
  -4   2   9     2275.60     2224.52     44.25 o 
  -3   2   9      455.46      530.94     28.02 o 
  -2   2   9     1755.90     1835.30     44.75 o 
  -1   2   9      658.69      649.86     25.97 o 
   0   2   9     1344.49     1261.74     30.64 o 
   1   2   9     7216.97     6741.23    124.62 o 
   2   2   9     4164.03     3988.79     77.11 o 
   3   2   9      464.59      518.04     20.10 o 
   4   2   9      146.74      146.72     12.16 o 
   5   2   9     1287.45     1249.67     45.97 o 
   6   2   9     1377.59     1365.12     31.79 o 
   7   2   9      106.73      148.18     16.54 o 
   8   2   9     4083.64     4070.34     73.76 o 
   9   2   9      325.08      379.61     18.62 o 
  10   2   9      399.30      423.15     22.70 o 
  11   2   9       13.34       12.73     14.64 o 
  12   2   9     3591.24     3605.79     78.91 o 
  13   2   9      584.36      577.09     26.33 o 
  14   2   9      231.91      261.77     24.04 o 
  15   2   9        0.00        3.89     21.08 o 
  16   2   9     2633.50     2465.81     63.65 o 
  17   2   9      154.19      122.75     25.06 o 
  18   2   9      554.86      521.30     38.96 o 
  19   2   9        1.44       -8.16     28.36 o 
  20   2   9       83.37       63.32     41.28 o 
  21   2   9       88.76       52.28     69.69 o 
  22   2   9      245.24      255.39     42.73 o 
  23   2   9       33.77        6.81     38.50 o 
  24   2   9       10.39      -28.37     43.03 o 
  25   2   9        1.03       23.96     45.32 o 
 -25   3   9      135.47      167.98     45.95 o 
 -24   3   9      177.92      144.48     44.39 o 
 -23   3   9      178.22       95.61     71.14 o 
 -22   3   9      264.91      277.70     44.65 o 
 -21   3   9      161.13      230.49     36.16 o 
 -20   3   9        5.15       -4.07     25.26 o 
 -19   3   9       36.02       54.72     26.60 o 
 -18   3   9      652.00      650.53     35.82 o 
 -17   3   9       19.78       29.92     18.96 o 
 -16   3   9      711.49      655.20     35.99 o 
 -15   3   9     1062.67     1094.48     45.64 o 
 -14   3   9      536.07      500.92     43.37 o 
 -13   3   9      646.58      639.73     34.17 o 
 -12   3   9      814.57      799.60     35.47 o 
 -11   3   9      498.50      497.35     28.42 o 
 -10   3   9      944.25      949.18     38.49 o 
  -9   3   9     1888.06     1903.76     50.11 o 
  -8   3   9     1657.41     1515.48     42.02 o 
  -7   3   9     2384.33     2306.26     55.53 o 
  -6   3   9      764.61      750.00     24.16 o 
  -5   3   9     3109.44     2801.83     58.10 o 
  -4   3   9        4.32       31.66     11.98 o 
  -3   3   9     1140.53     1052.56     39.98 o 
  -2   3   9     6054.94     5703.27    145.38 o 
  -1   3   9      312.74      235.13     23.42 o 
   0   3   9       56.31       11.54     15.26 o 
   1   3   9     1618.16     1661.64     51.15 o 
   2   3   9     1897.29     1967.46     58.02 o 
   3   3   9     4228.11     3958.79     83.41 o 
   4   3   9     1551.53     1555.16     48.70 o 
   5   3   9     1125.55     1065.65     38.26 o 
   6   3   9     1938.15     2025.50     41.61 o 
   7   3   9       55.16       66.35     11.13 o 
   8   3   9      249.82      289.67     13.67 o 
   9   3   9     2935.49     2923.21     64.50 o 
  10   3   9     1771.59     1785.30     49.86 o 
  11   3   9     1121.34     1094.11     38.98 o 
  12   3   9     1820.81     1810.78     57.07 o 
  13   3   9       82.14       54.24     19.39 o 
  14   3   9      262.80      278.91     26.83 o 
  15   3   9      753.65      748.05     36.35 o 
  16   3   9      239.58      239.72     30.68 o 
  17   3   9       47.05       58.79     47.83 o 
  18   3   9       25.54      -28.11     29.27 o 
  19   3   9       65.35       39.28     36.32 o 
  20   3   9       21.59      -12.93     36.81 o 
  21   3   9        1.01      -16.50     52.97 o 
  22   3   9      228.69      278.08     45.55 o 
  23   3   9      425.11      416.23     50.45 o 
  24   3   9       32.26       19.50     46.99 o 
 -24   4   9        0.38      -77.16     77.16 o 
 -23   4   9        1.35       69.76     77.11 o 
 -22   4   9       58.20       39.06     75.61 o 
 -21   4   9      117.53       19.52     70.74 o 
 -20   4   9      564.90      501.56     89.45 o 
 -19   4   9        0.36        9.56     37.68 o 
 -18   4   9      220.81      259.48     47.54 o 
 -17   4   9      632.81      643.06     50.70 o 
 -16   4   9       33.69       62.88     35.21 o 
 -15   4   9      180.64      234.20     31.69 o 
 -14   4   9     1096.01     1022.53     49.15 o 
 -13   4   9     2132.42     1958.09     69.20 o 
 -12   4   9      817.91      854.95     42.26 o 
 -11   4   9      407.82      386.41     30.41 o 
 -10   4   9      528.09      513.16     28.23 o 
  -9   4   9      343.25      319.97     24.10 o 
  -8   4   9      791.60      798.20     29.13 o 
  -7   4   9      190.20      183.46     16.85 o 
  -6   4   9        9.29      -21.68     21.68 o 
  -5   4   9        0.44       11.99     13.15 o 
  -4   4   9     6197.89     5635.60    127.73 o 
  -3   4   9      885.51     1018.19     42.36 o 
  -2   4   9    14425.12    13053.61    377.08 o 
  -1   4   9        8.30      175.45     33.76 o 
   0   4   9    13459.50    12553.97    356.40 o 
   1   4   9      462.51      496.48     37.57 o 
   2   4   9    12492.60    11487.93    328.32 o 
   3   4   9      543.66      577.19     24.85 o 
   4   4   9       11.00       19.31     14.09 o 
   5   4   9       25.49       40.08     14.98 o 
   6   4   9      466.27      475.55     34.39 o 
   7   4   9      284.33      312.42     23.64 o 
   8   4   9     1393.20     1268.22     45.85 o 
   9   4   9        2.09       -9.67     19.27 o 
  10   4   9      119.36      107.97     21.37 o 
  11   4   9      210.14      219.60     25.09 o 
  12   4   9     1475.40     1512.87     70.42 o 
  13   4   9      723.15      688.89     32.54 o 
  14   4   9      361.75      364.73     31.70 o 
  15   4   9       85.19       92.15     21.29 o 
  16   4   9      825.23      771.11     46.44 o 
  17   4   9      141.74      110.56     37.25 o 
  18   4   9       62.08       49.15     28.33 o 
  19   4   9        1.22       52.68     35.95 o 
  20   4   9        0.58      -23.72     41.58 o 
  21   4   9      177.34      101.92     36.53 o 
  22   4   9       10.84       20.52     53.56 o 
  23   4   9        0.77       18.01     35.32 o 
 -23   5   9       27.97      113.05     74.56 o 
 -22   5   9      101.48      199.49     76.03 o 
 -21   5   9        0.17       13.09     40.96 o 
 -20   5   9       58.40      127.47     50.16 o 
 -19   5   9      323.91      371.69     57.72 o 
 -18   5   9       21.16        6.85     44.90 o 
 -17   5   9        4.47       34.18     44.37 o 
 -16   5   9      393.45      426.00     54.25 o 
 -15   5   9      251.24      291.32     82.61 o 
 -14   5   9      152.29      173.35     34.43 o 
 -13   5   9     1152.92     1167.98     62.17 o 
 -12   5   9     1639.71     1496.87     67.83 o 
 -11   5   9      911.72      921.80     67.17 o 
 -10   5   9       96.21      140.46     23.55 o 
  -9   5   9     3124.43     2969.28     87.12 o 
  -8   5   9      474.90      455.19     36.37 o 
  -7   5   9        8.58      -12.75     19.63 o 
  -6   5   9       18.45       34.65     17.05 o 
  -5   5   9      114.82      120.72     18.32 o 
  -4   5   9       73.12       51.60     15.61 o 
  -3   5   9     2134.58     1936.67     63.55 o 
  -2   5   9     1360.27     1261.90     98.08 o 
  -1   5   9       12.87       15.73     26.08 o 
   0   5   9       63.65       95.56     29.96 o 
   1   5   9      508.28      496.76     40.25 o 
   2   5   9     2153.49     2139.66    111.10 o 
   3   5   9        0.12      -12.20     16.59 o 
   4   5   9      263.89      250.82     23.85 o 
   5   5   9       45.50       48.43     18.67 o 
   6   5   9      599.32      647.51     33.87 o 
   7   5   9      283.52      305.96     44.22 o 
   8   5   9      115.47      198.39     26.20 o 
   9   5   9      440.96      502.14     38.03 o 
  10   5   9      145.17      163.92     30.61 o 
  11   5   9       44.35       63.47     30.32 o 
  12   5   9      113.48      112.35     32.14 o 
  13   5   9     1111.56     1178.38     69.24 o 
  14   5   9        2.88      101.89     85.03 o 
  15   5   9      368.97      257.77     94.20 o 
  16   5   9        6.66      175.83     90.85 o 
  17   5   9        3.82       13.61     41.13 o 
  18   5   9       56.89       -5.45     96.48 o 
  19   5   9      103.71       50.14     46.44 o 
  20   5   9      328.22      275.89     54.25 o 
  21   5   9       30.58       92.09     51.51 o 
  22   5   9      102.98       52.17     51.24 o 
 -21   6   9       22.23       82.36     48.38 o 
 -20   6   9      221.03      162.43     61.85 o 
 -19   6   9      143.78      150.94     48.37 o 
 -18   6   9       95.63       43.57     45.15 o 
 -17   6   9       59.82       11.74     40.38 o 
 -16   6   9      135.08      148.58     82.55 o 
 -15   6   9      174.46      247.55     86.43 o 
 -14   6   9       34.80       73.20     78.64 o 
 -13   6   9      398.67      547.65     98.34 o 
 -12   6   9      584.98      448.60     57.74 o 
 -11   6   9      338.64      350.27    106.18 o 
 -10   6   9        5.38      -31.99     52.15 o 
  -9   6   9      247.74      256.36     72.30 o 
  -8   6   9       22.48      -18.33     36.20 o 
  -7   6   9      662.60      654.34     59.93 o 
  -6   6   9      383.42      400.41     33.45 o 
  -5   6   9      435.76      469.76     34.93 o 
  -4   6   9      214.56      244.12     31.02 o 
  -3   6   9      161.70      152.20     34.14 o 
  -2   6   9       38.46      105.92     50.00 o 
  -1   6   9     1203.17     1251.70     63.28 o 
   0   6   9        1.25       61.32     32.86 o 
   1   6   9     1180.01     1078.18     68.29 o 
   2   6   9       90.62       93.89     34.94 o 
   3   6   9      764.36      848.82     55.72 o 
   4   6   9      282.08      277.68     40.78 o 
   5   6   9      393.87      483.16     40.52 o 
   6   6   9        9.97       37.06     46.91 o 
   7   6   9      251.27      223.80     44.21 o 
   8   6   9       46.12       79.72     31.54 o 
   9   6   9       86.75       54.00     32.68 o 
  10   6   9       95.38      100.24     33.92 o 
  11   6   9       71.39       65.52     40.45 o 
  12   6   9     1361.26     1423.59    111.35 o 
  13   6   9      661.85      526.32    111.97 o 
  14   6   9        0.01      106.79     91.95 o 
  15   6   9       45.20       80.10     95.91 o 
  16   6   9       19.39      106.03     96.15 o 
  17   6   9       89.26       50.33     97.98 o 
  18   6   9      980.24     1063.59    145.49 o 
  19   6   9        0.67      159.67    104.90 o 
  20   6   9       78.77      -39.83     94.17 o 
 -19   7   9        7.00      -29.06     79.40 o 
 -18   7   9       32.45       50.65     88.01 o 
 -17   7   9      393.89      230.93     95.00 o 
 -16   7   9        0.09        9.34     81.68 o 
 -15   7   9       10.88       58.27     79.94 o 
 -14   7   9       57.62       58.76     83.08 o 
 -13   7   9      489.49      436.47     97.21 o 
 -12   7   9        3.72      -47.84     73.49 o 
 -11   7   9       10.47      123.67     78.57 o 
 -10   7   9       51.27       80.87     75.52 o 
  -9   7   9      161.08       67.99     77.74 o 
  -8   7   9       70.05       89.21     65.81 o 
  -7   7   9       46.80       26.25     42.68 o 
  -6   7   9       93.80       41.51     65.19 o 
  -5   7   9      115.03       99.23     30.61 o 
  -4   7   9      182.18      212.26     41.89 o 
  -3   7   9       40.53       18.89     43.46 o 
  -2   7   9      398.45      484.67     47.79 o 
  -1   7   9      209.07      263.09     42.26 o 
   0   7   9      196.62      206.29     44.94 o 
   1   7   9       80.88       64.75     58.62 o 
   2   7   9      309.05      380.43     66.15 o 
   3   7   9     1027.56     1049.48     65.18 o 
   4   7   9      146.56      248.02     46.06 o 
   5   7   9       89.16      131.14     34.88 o 
   6   7   9      122.48      114.84     35.64 o 
   7   7   9       83.19       86.12     34.04 o 
   8   7   9       89.87      154.29     43.49 o 
   9   7   9       55.62       28.25     41.53 o 
  10   7   9      239.44      262.74     48.25 o 
  11   7   9       39.64       -1.86     41.32 o 
  12   7   9        1.00       -1.13     88.55 o 
  13   7   9       48.78       39.58     91.28 o 
  14   7   9       63.31        8.46     94.00 o 
  15   7   9      183.47      123.27    103.30 o 
  16   7   9        5.98      189.51    105.66 o 
  17   7   9       40.83      153.86    110.67 o 
  18   7   9        4.80      -21.18    107.31 o 
 -16   8   9       49.98      119.86     93.39 o 
 -15   8   9       13.63       96.33     92.87 o 
 -14   8   9        0.89      -79.51     79.51 o 
 -13   8   9        0.10      -13.76     79.49 o 
 -12   8   9        0.04       -2.76     81.01 o 
 -11   8   9        2.00      105.96     85.99 o 
 -10   8   9       29.48       56.82     80.46 o 
  -9   8   9      167.04       60.42     84.54 o 
  -8   8   9       10.88      -11.22     76.31 o 
  -7   8   9      491.07      440.46     98.45 o 
  -6   8   9       26.86       57.49     82.46 o 
  -5   8   9      148.27      206.78     84.92 o 
  -4   8   9      364.96      365.41     62.87 o 
  -3   8   9       58.58       81.10     46.44 o 
  -2   8   9       30.23       -4.66     57.52 o 
  -1   8   9      166.10      257.25     66.89 o 
   0   8   9      917.52     1018.64     68.95 o 
   1   8   9       41.85       72.35     43.22 o 
   2   8   9       93.82       62.61     43.89 o 
   3   8   9       58.85       77.37     57.14 o 
   4   8   9      137.94      149.49     47.39 o 
   5   8   9       41.71      -49.03     49.03 o 
   6   8   9        0.92      -40.06     42.88 o 
   7   8   9       30.43       20.09     42.58 o 
   8   8   9        2.40      -42.32     42.32 o 
   9   8   9       91.46      127.10     47.05 o 
  10   8   9        0.01       28.14     44.82 o 
  11   8   9       96.28      133.67     63.27 o 
  12   8   9       57.59      111.51    103.37 o 
  13   8   9       36.78       11.72     99.38 o 
  14   8   9        5.06       12.95    100.93 o 
  15   8   9        8.56      -70.41     99.20 o 
 -11   9   9       72.93        7.15     89.50 o 
 -10   9   9       26.92       91.05     89.03 o 
  -9   9   9        0.89      -79.51     79.51 o 
  -8   9   9        7.45       13.02     87.12 o 
  -7   9   9       21.37       29.03     88.74 o 
  -6   9   9       60.93      -72.24     80.74 o 
  -5   9   9        0.04      -12.90     84.48 o 
  -4   9   9       51.56       85.26     87.69 o 
  -3   9   9       25.06       82.47     51.66 o 
  -2   9   9       54.18       95.43     60.35 o 
  -1   9   9        1.60        3.21     49.06 o 
   0   9   9       24.90       16.62     46.71 o 
   1   9   9       63.23       56.48     46.11 o 
   2   9   9       49.04       55.60     57.89 o 
   3   9   9       12.95       30.65     46.54 o 
   4   9   9       33.66       19.62     68.48 o 
   5   9   9      143.37      116.77     51.33 o 
   6   9   9      122.29      146.14     51.64 o 
   7   9   9      117.52       53.23     49.52 o 
   8   9   9        6.81      -47.15     47.15 o 
   9   9   9        3.91       -7.22     60.64 o 
  10   9   9       54.38       -9.31     60.80 o 
  11   9   9        0.80       23.03     60.37 o 
  -1  10   9        3.10       53.51     50.45 o 
   0  10   9       60.91       61.91     65.38 o 
 -26   0  10       74.52      223.43     70.59 o 
 -25   0  10      361.30      362.47     78.03 o 
 -24   0  10       11.49      140.51     63.78 o 
 -23   0  10        1.10      -53.03     53.03 o 
 -22   0  10       71.50      -52.48     52.48 o 
 -21   0  10       11.29      -36.29     51.96 o 
 -20   0  10      877.43      797.18     66.86 o 
 -19   0  10       10.72       29.17     30.66 o 
 -18   0  10     1833.85     1636.93     78.42 o 
 -17   0  10     1256.16     1107.43     60.99 o 
 -16   0  10      719.28      844.06     96.59 o 
 -15   0  10     2371.76     2284.09     88.79 o 
 -14   0  10     3878.28     3970.25    129.76 o 
 -13   0  10     6941.10     6940.65    207.55 o 
 -12   0  10       10.11      182.73     28.97 o 
 -11   0  10     1742.04     1750.51     65.99 o 
 -10   0  10     1118.43     1261.37     48.24 o 
  -9   0  10    22696.75    23698.50    708.97 o 
  -8   0  10      843.78      912.51     32.55 o 
  -7   0  10    17849.76    18547.48    401.93 o 
  -6   0  10      496.38      515.82     22.50 o 
  -5   0  10      201.25      236.22     16.05 o 
  -4   0  10      246.26      273.25     16.50 o 
  -3   0  10    19377.36    18397.08    397.10 o 
  -2   0  10       33.27       33.97     11.19 o 
  -1   0  10       24.77       47.32     13.58 o 
   0   0  10     1955.08     1774.46     51.88 o 
   1   0  10      791.06      771.63     32.01 o 
   2   0  10       23.29      316.51     30.40 o 
   3   0  10     3188.36     3274.84     99.57 o 
   4   0  10     1536.57     1592.53    107.25 o 
   5   0  10     4160.42     4187.43    109.99 o 
   6   0  10     1626.25     1834.65     85.23 o 
   7   0  10     9693.62    10466.55    233.03 o 
   8   0  10     1104.23     1344.61     50.31 o 
   9   0  10     7287.93     6986.47    178.70 o 
  10   0  10     1912.09     1927.58     64.79 o 
  11   0  10     7630.00     7889.25    255.60 o 
  12   0  10        0.71      103.94     25.36 o 
  13   0  10      151.91      168.48     29.11 o 
  14   0  10     2548.79     2556.94     84.63 o 
  15   0  10     9770.06     9640.94    268.07 o 
  16   0  10     1281.21     1416.94     62.35 o 
  17   0  10      193.20      182.13     45.11 o 
  18   0  10       18.88      -23.11     31.92 o 
  19   0  10        0.74       -3.41     39.42 o 
  20   0  10     1310.26     1255.96     73.19 o 
  21   0  10       16.36       55.00     64.54 o 
  22   0  10      520.54      477.31     72.54 o 
  23   0  10     1386.81     1267.49     97.87 o 
  24   0  10       84.44       19.20     56.79 o 
  25   0  10       80.40       93.45     59.40 o 
 -26   1  10      125.87      120.38     42.66 o 
 -25   1  10       24.67        7.09     38.03 o 
 -24   1  10      125.67      131.65     40.33 o 
 -23   1  10      401.00      415.48     46.87 o 
 -22   1  10        5.90       31.88     33.24 o 
 -21   1  10      215.64      162.57     36.90 o 
 -20   1  10        0.01       33.38     26.34 o 
 -19   1  10        3.09       10.34     21.25 o 
 -18   1  10      156.55      196.06     25.78 o 
 -17   1  10     6540.11     6390.07    153.78 o 
 -16   1  10        4.07       -5.01     18.48 o 
 -15   1  10     1113.32     1060.25     39.68 o 
 -14   1  10        2.98       20.45     14.37 o 
 -13   1  10     1641.70     1671.92     44.49 o 
 -12   1  10      478.43      551.73     26.53 o 
 -11   1  10      632.47      707.68     26.18 o 
 -10   1  10      167.87      233.82     15.25 o 
  -9   1  10     2872.90     2810.78     56.48 o 
  -8   1  10       22.40       73.95     11.52 o 
  -7   1  10      840.84      951.21     25.39 o 
  -6   1  10     1271.07     1481.84     30.06 o 
  -5   1  10     6265.28     5987.54    100.59 o 
  -4   1  10      478.46      579.70     17.35 o 
  -3   1  10      128.78      159.61     10.12 o 
  -2   1  10      427.98      608.69     17.62 o 
  -1   1  10     2579.20     2424.03     47.01 o 
   0   1  10      335.54      347.61     15.23 o 
   1   1  10     9374.81     8699.15    142.14 o 
   2   1  10     1975.60     2205.43     47.00 o 
   3   1  10       85.02      115.94     12.07 o 
   4   1  10     1337.15     1310.84     29.91 o 
   5   1  10    18730.78    18972.97    305.27 o 
   6   1  10      237.53      276.99     15.26 o 
   7   1  10     3534.73     3528.07     68.67 o 
   8   1  10      542.00      606.94     22.96 o 
   9   1  10     3222.08     3760.85     74.09 o 
  10   1  10      133.97      141.84     16.81 o 
  11   1  10      616.31      681.25     26.48 o 
  12   1  10      114.19      116.24     19.18 o 
  13   1  10       43.49       63.91     18.34 o 
  14   1  10      425.95      418.22     25.81 o 
  15   1  10      129.64       87.77     21.61 o 
  16   1  10     1169.59     1302.50     50.44 o 
  17   1  10      373.65      348.09     27.94 o 
  18   1  10       29.26       24.38     23.12 o 
  19   1  10        3.62       27.15     28.12 o 
  20   1  10      481.19      504.28     45.74 o 
  21   1  10      254.48      273.37     41.32 o 
  22   1  10      472.86      418.58     47.55 o 
  23   1  10       13.12       51.51     45.31 o 
  24   1  10       17.07      -41.12     51.33 o 
  25   1  10      819.62      824.36     67.78 o 
 -25   2  10      198.02      238.78     50.24 o 
 -24   2  10       38.48       -0.28     35.44 o 
 -23   2  10      186.43      206.87     57.23 o 
 -22   2  10      135.93      180.31     64.12 o 
 -21   2  10      140.51      150.18     34.96 o 
 -20   2  10        2.62       45.32     25.55 o 
 -19   2  10      208.89      276.35     31.08 o 
 -18   2  10      608.46      523.65     33.43 o 
 -17   2  10     1221.00     1176.21     47.81 o 
 -16   2  10      918.60     1054.04     39.75 o 
 -15   2  10     1556.80     1590.75     48.82 o 
 -14   2  10      248.81      259.39     21.73 o 
 -13   2  10     4218.42     4131.90     93.14 o 
 -12   2  10      764.96      796.58     30.80 o 
 -11   2  10     1469.35     1581.77     40.95 o 
 -10   2  10      624.48      770.02     24.88 o 
  -9   2  10     9259.92     9618.82    201.26 o 
  -8   2  10       52.79      120.12     11.95 o 
  -7   2  10     3729.97     3887.92     72.34 o 
  -6   2  10     1820.54     1868.36     39.14 o 
  -5   2  10      116.80      104.45      9.53 o 
  -4   2  10        2.52        0.28      7.85 o 
  -3   2  10    15432.08    14734.46    241.68 o 
  -2   2  10      111.82      122.12     15.05 o 
  -1   2  10      954.27      899.91     24.53 o 
   0   2  10      245.27      268.44     15.61 o 
   1   2  10      843.73     1049.68     25.96 o 
   2   2  10     2231.56     2499.32     48.35 o 
   3   2  10       33.65       36.20     10.44 o 
   4   2  10       62.02       36.21     10.93 o 
   5   2  10     9402.10     9403.19    165.14 o 
   6   2  10      273.82      322.48     19.45 o 
   7   2  10     2403.68     2386.83     47.59 o 
   8   2  10     1925.70     1896.98     44.80 o 
   9   2  10     4513.71     4542.54     82.19 o 
  10   2  10      741.83      746.30     31.98 o 
  11   2  10     1175.62     1084.32     36.46 o 
  12   2  10       12.68       54.64     17.34 o 
  13   2  10      811.69      820.71     33.23 o 
  14   2  10      842.25      830.79     34.71 o 
  15   2  10     1588.85     1519.71     48.04 o 
  16   2  10      107.83       56.20     24.07 o 
  17   2  10       54.58       25.22     23.93 o 
  18   2  10      710.01      669.20     38.38 o 
  19   2  10      116.61      143.08     36.70 o 
  20   2  10       76.55       51.22     38.51 o 
  21   2  10       61.90      102.28     37.61 o 
  22   2  10      454.04      398.19     45.52 o 
  23   2  10       35.20       -8.91     43.38 o 
  24   2  10      138.40      135.76     57.10 o 
  25   2  10      214.17      198.38     60.40 o 
 -25   3  10      262.01      130.56     92.52 o 
 -24   3  10      605.88      657.59     59.10 o 
 -23   3  10      134.73      187.98     43.52 o 
 -22   3  10      119.42      110.28     36.95 o 
 -21   3  10        3.52       26.52     31.35 o 
 -20   3  10      210.96      167.58     29.22 o 
 -19   3  10       36.33       20.70     24.12 o 
 -18   3  10     1217.37     1156.57     46.88 o 
 -17   3  10     1304.73     1280.50     44.02 o 
 -16   3  10      133.21      131.17     27.00 o 
 -15   3  10      102.97       96.86     21.41 o 
 -14   3  10       53.86       67.33     22.77 o 
 -13   3  10     2047.76     1997.09     62.15 o 
 -12   3  10       80.66       72.97     22.80 o 
 -11   3  10      827.72      778.42     34.18 o 
 -10   3  10     1168.43     1169.57     59.57 o 
  -9   3  10       80.04      101.15     20.97 o 
  -8   3  10      386.46      394.40     20.81 o 
  -7   3  10      524.20      554.83     20.85 o 
  -6   3  10     1195.37     1166.75     31.14 o 
  -5   3  10      367.47      359.16     20.91 o 
  -4   3  10     2523.84     2491.29     63.44 o 
  -3   3  10       30.10       69.52     21.39 o 
  -2   3  10     6527.42     6180.12    157.07 o 
  -1   3  10      496.17      437.46     31.54 o 
   0   3  10       11.49       -2.04     33.26 o 
   1   3  10      617.90      620.87     31.16 o 
   2   3  10     1629.52     1679.99     52.81 o 
   3   3  10      754.08      666.14     27.43 o 
   4   3  10      345.11      394.99     18.40 o 
   5   3  10     2048.71     1805.83     51.90 o 
   6   3  10      490.59      479.04     16.98 o 
   7   3  10     1589.61     1628.80     33.55 o 
   8   3  10      476.89      496.97     28.64 o 
   9   3  10      261.99      321.73     20.84 o 
  10   3  10      210.50      178.73     21.08 o 
  11   3  10       42.31       56.78     19.53 o 
  12   3  10        1.65       18.64     20.11 o 
  13   3  10      427.84      348.63     29.50 o 
  14   3  10       36.56       33.63     21.13 o 
  15   3  10      550.37      607.12     34.21 o 
  16   3  10       29.69       58.27     24.26 o 
  17   3  10       99.47      133.65     39.42 o 
  18   3  10      832.62      835.19     48.98 o 
  19   3  10      114.59      136.83     40.72 o 
  20   3  10       41.58       38.49     39.55 o 
  21   3  10      480.99      439.33     49.49 o 
  22   3  10      508.35      430.85     50.56 o 
  23   3  10      263.04      290.57     93.09 o 
  24   3  10      217.12      275.64     49.25 o 
 -24   4  10        2.48       55.00     83.78 o 
 -23   4  10       21.32       21.28     78.00 o 
 -22   4  10      713.92      659.03    105.39 o 
 -21   4  10      210.69      315.52     88.07 o 
 -20   4  10       19.76      -38.48     67.48 o 
 -19   4  10       40.77      -50.26     69.54 o 
 -18   4  10       30.16       19.96     67.85 o 
 -17   4  10      985.12      915.89    102.50 o 
 -16   4  10     1644.92     1487.78     72.54 o 
 -15   4  10      274.68      271.22     32.68 o 
 -14   4  10      510.00      542.93     38.27 o 
 -13   4  10      487.05      509.71     56.43 o 
 -12   4  10      125.17       99.36     25.30 o 
 -11   4  10      295.33      269.20     27.88 o 
 -10   4  10        2.94       -4.81     17.41 o 
  -9   4  10      160.98      176.83     19.49 o 
  -8   4  10       38.28       60.21     16.25 o 
  -7   4  10      276.73      312.70     18.55 o 
  -6   4  10       43.13       54.16     13.76 o 
  -5   4  10       98.29      105.96     13.82 o 
  -4   4  10      349.69      369.15     21.31 o 
  -3   4  10     6959.08     6739.28    151.40 o 
  -2   4  10       54.53       49.01     32.11 o 
  -1   4  10     7031.30     6764.77    195.25 o 
   0   4  10      356.65      374.02     65.82 o 
   1   4  10     1762.53     1823.64    159.57 o 
   2   4  10     1072.11     1191.99     71.76 o 
   3   4  10     1666.38     1622.31     61.36 o 
   4   4  10       33.08       43.59     14.92 o 
   5   4  10      860.92      850.85     33.33 o 
   6   4  10        1.26      -15.57     15.57 o 
   7   4  10     1978.11     1942.87     58.43 o 
   8   4  10     1506.89     1436.29     49.22 o 
   9   4  10        7.30      -19.46     19.46 o 
  10   4  10       52.42       60.84     21.40 o 
  11   4  10      331.80      315.20     24.80 o 
  12   4  10      865.56      867.57     36.38 o 
  13   4  10       14.97       58.14     23.43 o 
  14   4  10      148.88      173.76     23.86 o 
  15   4  10      209.91      262.19     27.92 o 
  16   4  10       27.60       35.49     20.56 o 
  17   4  10      264.69      216.50     31.03 o 
  18   4  10      151.26      160.61     31.10 o 
  19   4  10        4.28       -6.97     33.21 o 
  20   4  10       18.85       30.84     48.83 o 
  21   4  10        8.67      -31.03     33.54 o 
  22   4  10       83.66       92.70     37.44 o 
  23   4  10       40.26       11.48     35.88 o 
 -22   5  10      345.31      393.69     85.33 o 
 -21   5  10      142.37      172.73     74.04 o 
 -20   5  10      354.40      249.77     54.41 o 
 -19   5  10      270.38      276.76     55.59 o 
 -18   5  10      201.15       89.68     48.55 o 
 -17   5  10       94.47       98.08     80.96 o 
 -16   5  10      664.18      538.37     70.98 o 
 -15   5  10        0.30      -39.31     39.31 o 
 -14   5  10       81.44       72.11     43.57 o 
 -13   5  10      860.74      835.87     60.76 o 
 -12   5  10       52.34       96.12     30.51 o 
 -11   5  10      102.41      102.21     28.99 o 
 -10   5  10      465.18      514.90     38.90 o 
  -9   5  10      143.63      150.19     27.75 o 
  -8   5  10       25.59       57.41     23.53 o 
  -7   5  10       29.77       -8.17     25.99 o 
  -6   5  10      106.07      112.18     29.18 o 
  -5   5  10        1.37       -7.56     24.76 o 
  -4   5  10      482.07      493.21     40.01 o 
  -3   5  10        0.28       -5.29     25.57 o 
  -2   5  10      243.18      253.55     32.63 o 
  -1   5  10       67.93      122.37     29.06 o 
   0   5  10     1877.77     1828.12     72.60 o 
   1   5  10      111.48      150.62     31.44 o 
   2   5  10      735.27      740.47     47.95 o 
   3   5  10        0.84       -0.90     28.00 o 
   4   5  10       34.35       61.16     30.77 o 
   5   5  10       26.58       52.23     31.99 o 
   6   5  10      193.42      216.50     44.42 o 
   7   5  10     1143.25     1038.98     64.84 o 
   8   5  10       28.95       64.59     35.34 o 
   9   5  10     1165.06     1160.22     73.29 o 
  10   5  10      101.22       66.39     51.27 o 
  11   5  10      822.90      834.57     60.54 o 
  12   5  10      146.75      186.40     72.05 o 
  13   5  10      249.82      219.15     45.11 o 
  14   5  10       95.97      124.48     55.06 o 
  15   5  10       77.77      233.36     93.86 o 
  16   5  10      171.05      195.22     43.61 o 
  17   5  10      354.80      316.51     50.71 o 
  18   5  10      312.33      375.38     54.62 o 
  19   5  10       99.15       62.49     47.65 o 
  20   5  10       42.01        5.54     71.72 o 
  21   5  10      436.65      311.77     63.26 o 
  22   5  10      164.07      158.99     55.91 o 
 -21   6  10       64.29       24.75     48.16 o 
 -20   6  10       25.54       91.00     47.97 o 
 -19   6  10       37.18       43.60     45.96 o 
 -18   6  10        0.49      100.39     45.37 o 
 -17   6  10        7.05       17.43     57.53 o 
 -16   6  10       47.12      158.85     43.48 o 
 -15   6  10      157.82      171.76     56.88 o 
 -14   6  10       12.22       28.08     76.21 o 
 -13   6  10      662.75      602.39    101.82 o 
 -12   6  10       10.43      151.18     78.87 o 
 -11   6  10     1193.45     1240.23     84.04 o 
 -10   6  10      430.74      534.65     58.44 o 
  -9   6  10       66.43       45.19     45.80 o 
  -8   6  10        0.08       -2.01     40.53 o 
  -7   6  10       24.26      -34.30     34.30 o 
  -6   6  10      532.80      588.38     47.48 o 
  -5   6  10      259.52      291.28     31.66 o 
  -4   6  10      154.50      168.09     28.27 o 
  -3   6  10       72.23      158.63     56.47 o 
  -2   6  10     1634.14     1513.46     68.61 o 
  -1   6  10        2.21       22.00     32.00 o 
   0   6  10     1039.08      962.50     56.16 o 
   1   6  10       45.41      118.26     56.49 o 
   2   6  10      433.88      373.04     43.74 o 
   3   6  10       50.95       94.02     37.57 o 
   4   6  10        0.65       17.85     33.37 o 
   5   6  10       64.84       61.03     29.50 o 
   6   6  10      241.48      222.14     42.31 o 
   7   6  10        7.11       22.91     31.47 o 
   8   6  10       99.13       11.52     37.47 o 
   9   6  10      283.78      308.04     59.67 o 
  10   6  10      766.18      835.59     63.91 o 
  11   6  10        1.36       95.37     55.12 o 
  12   6  10       96.46      101.49     87.85 o 
  13   6  10      684.98      598.59    114.68 o 
  14   6  10      782.94      676.17    119.82 o 
  15   6  10        0.05      -28.41     89.73 o 
  16   6  10      194.84      238.10    104.83 o 
  17   6  10      941.76      700.33    125.96 o 
  18   6  10       59.20      171.47    108.03 o 
  19   6  10      279.18      263.38    112.00 o 
  20   6  10       13.27       25.73     94.79 o 
 -18   7  10      109.50       58.99     86.04 o 
 -17   7  10       83.92      181.03     89.99 o 
 -16   7  10      326.85      399.66    104.88 o 
 -15   7  10        4.09       23.63     79.82 o 
 -14   7  10      137.79      170.65     87.99 o 
 -13   7  10       25.49       58.25     77.45 o 
 -12   7  10       74.92       85.18     80.26 o 
 -11   7  10      999.79      946.54    121.13 o 
 -10   7  10      308.58      395.30     92.32 o 
  -9   7  10       77.79       50.05     77.34 o 
  -8   7  10        6.25      -67.00     67.00 o 
  -7   7  10        8.60       -9.89     39.74 o 
  -6   7  10       29.30      -13.16     43.01 o 
  -5   7  10      327.41      366.23     36.30 o 
  -4   7  10      460.80      495.71     47.28 o 
  -3   7  10      171.30      185.06     39.38 o 
  -2   7  10      124.47      145.98     47.85 o 
  -1   7  10      219.27      280.86     42.88 o 
   0   7  10      516.16      691.39     71.75 o 
   1   7  10       56.02      109.11     39.96 o 
   2   7  10       30.91      142.22     52.47 o 
   3   7  10      733.98      785.23     59.06 o 
   4   7  10      480.18      527.99     44.57 o 
   5   7  10      552.70      545.12     54.74 o 
   6   7  10       37.68       15.69     32.23 o 
   7   7  10      775.18      855.72     63.25 o 
   8   7  10      166.67      131.47     46.33 o 
   9   7  10      147.92      173.39     45.65 o 
  10   7  10      175.63      164.04     60.85 o 
  11   7  10       18.93        5.14     54.95 o 
  12   7  10      144.45       26.94     90.92 o 
  13   7  10       47.80        0.48     91.45 o 
  14   7  10      313.86      319.65    108.59 o 
  15   7  10      177.92      128.66    103.45 o 
  16   7  10        9.83       11.42     98.36 o 
  17   7  10        9.47      -93.54     93.54 o 
 -15   8  10       20.34      125.48     92.11 o 
 -14   8  10        5.32      -57.60     83.33 o 
 -13   8  10       92.46       62.32     88.41 o 
 -12   8  10        2.71      -74.01     77.76 o 
 -11   8  10       22.09       30.05     80.99 o 
 -10   8  10      209.96      173.87     89.07 o 
  -9   8  10        7.74       -3.09     80.68 o 
  -8   8  10       33.03      -49.73     75.06 o 
  -7   8  10       39.41      -41.49     76.93 o 
  -6   8  10       86.24       57.08     80.47 o 
  -5   8  10        2.41      -71.92     71.92 o 
  -4   8  10        0.20       14.17     38.96 o 
  -3   8  10      406.57      378.93     48.61 o 
  -2   8  10        9.14       79.78     41.36 o 
  -1   8  10      422.75      437.05     81.54 o 
   0   8  10      117.41      144.33     45.31 o 
   1   8  10      170.53      157.56     69.09 o 
   2   8  10        6.85        3.57     63.98 o 
   3   8  10        2.78       73.98     65.83 o 
   4   8  10       97.62       74.93     44.24 o 
   5   8  10        4.00      -24.74     42.15 o 
   6   8  10       75.39      107.65     45.06 o 
   7   8  10        0.13       35.11     42.85 o 
   8   8  10        3.23       -3.03     44.59 o 
   9   8  10       37.58       16.65     46.32 o 
  10   8  10        0.56       -8.17     65.72 o 
  11   8  10       56.26        6.26     93.87 o 
  12   8  10        2.21      110.11     97.30 o 
  13   8  10      116.89      147.35    102.96 o 
  14   8  10        0.14      -44.06     97.91 o 
 -11   9  10       42.42       79.19     90.59 o 
 -10   9  10       93.33       42.31     87.80 o 
  -9   9  10       52.23      -50.91     80.50 o 
  -8   9  10        0.98      -85.61     85.61 o 
  -7   9  10      150.71       69.32     86.98 o 
  -6   9  10        5.68      100.05     89.91 o 
  -5   9  10       52.23       -4.96     85.61 o 
  -4   9  10        5.49       19.48     86.97 o 
  -3   9  10       64.28       88.39     59.95 o 
  -2   9  10      224.24      301.22     57.69 o 
  -1   9  10        1.88       43.99     45.63 o 
   0   9  10        4.55      -33.67     44.11 o 
   1   9  10        4.40       18.46     46.52 o 
   2   9  10       34.89       -5.91     45.38 o 
   3   9  10       30.54       -0.61     46.80 o 
   4   9  10        0.27       42.83     46.92 o 
   5   9  10       34.64      -24.45     64.17 o 
   6   9  10       24.94       51.80     51.03 o 
   7   9  10       30.74       66.90     50.18 o 
   8   9  10       13.20      -24.92     47.03 o 
   9   9  10       47.31        6.60     48.75 o 
  10   9  10       16.62      -48.63     93.60 o 
 -26   1  11       23.55       90.48     42.28 o 
 -25   1  11      162.50      185.30     77.53 o 
 -24   1  11       49.72        5.49     36.20 o 
 -23   1  11      234.98      253.30     41.64 o 
 -22   1  11        0.12      -30.88     30.88 o 
 -21   1  11        0.78      -36.31     39.77 o 
 -20   1  11       55.20       70.60     45.80 o 
 -19   1  11       48.18       49.46     25.15 o 
 -18   1  11        3.86       36.41     21.26 o 
 -17   1  11      236.71      285.17     27.50 o 
 -16   1  11      174.52      173.69     23.98 o 
 -15   1  11       30.84       64.89     23.64 o 
 -14   1  11       74.47       92.00     16.61 o 
 -13   1  11       25.89       15.00     13.86 o 
 -12   1  11      465.28      437.95     25.82 o 
 -11   1  11      250.50      269.42     17.39 o 
 -10   1  11      605.35      650.92     23.82 o 
  -9   1  11      417.31      400.03     17.78 o 
  -8   1  11      739.16      746.98     21.74 o 
  -7   1  11     1237.00     1329.58     30.62 o 
  -6   1  11      405.47      446.27     15.37 o 
  -5   1  11       32.91       93.58     10.47 o 
  -4   1  11      970.09     1117.16     24.81 o 
  -3   1  11     4122.30     4061.19     66.40 o 
  -2   1  11     1276.81     1218.75     25.68 o 
  -1   1  11      361.33      365.23     14.10 o 
   0   1  11     1656.56     1703.97     36.42 o 
   1   1  11      206.51      220.71     11.83 o 
   2   1  11      241.77      313.90     14.88 o 
   3   1  11     5363.19     5535.76     99.05 o 
   4   1  11      211.16      204.99     16.13 o 
   5   1  11     1227.02     1319.32     31.33 o 
   6   1  11        4.63       99.81     14.15 o 
   7   1  11     3562.16     3696.88     67.79 o 
   8   1  11      956.28      997.82     31.47 o 
   9   1  11      165.76      238.61     17.95 o 
  10   1  11      676.74      765.12     29.25 o 
  11   1  11      295.36      313.31     21.04 o 
  12   1  11      346.53      332.22     22.43 o 
  13   1  11      127.49       86.80     19.33 o 
  14   1  11     1547.81     1559.87     45.61 o 
  15   1  11      422.42      386.09     28.08 o 
  16   1  11      474.42      429.04     28.66 o 
  17   1  11       33.86       51.80     23.29 o 
  18   1  11      360.03      340.97     30.02 o 
  19   1  11        2.68       18.69     27.99 o 
  20   1  11       25.95       36.29     36.19 o 
  21   1  11        3.01       22.33     39.92 o 
  22   1  11       39.61       99.19     39.21 o 
  23   1  11       13.57      -48.25     56.03 o 
  24   1  11        4.10      -50.23     50.23 o 
  25   1  11       72.28       -5.15     47.83 o 
 -25   2  11        2.45        0.34     41.59 o 
 -24   2  11        0.03       81.61     38.13 o 
 -23   2  11        1.57       31.38     34.21 o 
 -22   2  11       17.27       60.73     36.97 o 
 -21   2  11       60.09       20.36     31.52 o 
 -20   2  11      518.77      580.02     40.88 o 
 -19   2  11      338.28      355.69     36.75 o 
 -18   2  11     1545.71     1480.27     55.86 o 
 -17   2  11        3.83       52.68     21.42 o 
 -16   2  11      159.68      160.15     21.03 o 
 -15   2  11       31.56       14.41     17.21 o 
 -14   2  11        9.02       -1.17     15.90 o 
 -13   2  11      552.76      600.27     27.85 o 
 -12   2  11      223.55      249.50     19.42 o 
 -11   2  11       20.16       19.35     14.22 o 
 -10   2  11      662.31      734.82     31.83 o 
  -9   2  11       69.30       95.19     12.68 o 
  -8   2  11      493.13      683.11     22.34 o 
  -7   2  11       59.76       82.92     10.60 o 
  -6   2  11     3604.71     3738.48     69.62 o 
  -5   2  11      275.64      301.93     12.81 o 
  -4   2  11       20.80       29.41     10.52 o 
  -3   2  11      324.04      302.08     12.69 o 
  -2   2  11     1529.10     1491.15     30.86 o 
  -1   2  11      846.47      769.63     23.36 o 
   0   2  11     3009.08     2861.85     58.30 o 
   1   2  11     3402.43     3059.53     54.49 o 
   2   2  11       25.30       16.65     10.04 o 
   3   2  11     1419.94     1265.48     35.66 o 
   4   2  11      278.02      273.43     14.74 o 
   5   2  11     1774.70     1622.44     35.34 o 
   6   2  11     1822.91     1775.59     38.47 o 
   7   2  11     4174.08     4146.98     74.68 o 
   8   2  11      102.29      110.23     15.70 o 
   9   2  11      236.00      271.31     22.77 o 
  10   2  11      954.35     1068.18     34.12 o 
  11   2  11      745.82      759.23     30.82 o 
  12   2  11        0.02       -2.80     16.41 o 
  13   2  11      695.97      652.23     35.35 o 
  14   2  11      685.13      707.33     38.06 o 
  15   2  11      109.04      111.76     24.34 o 
  16   2  11     1477.73     1430.53     47.56 o 
  17   2  11      859.93      903.45     42.48 o 
  18   2  11      752.60      684.46     38.94 o 
  19   2  11        3.36       15.72     34.58 o 
  20   2  11       24.55        7.86     35.57 o 
  21   2  11      344.12      171.19     46.35 o 
  22   2  11        7.02      -39.96     42.31 o 
  23   2  11      114.16      165.86     46.62 o 
  24   2  11       23.78       77.29     64.84 o 
 -25   3  11        0.16       -1.31     36.75 o 
 -24   3  11        3.29       15.79     36.91 o 
 -23   3  11        8.64       -3.94     38.48 o 
 -22   3  11      342.04      369.97     42.14 o 
 -21   3  11        0.02      -14.31     31.84 o 
 -20   3  11       39.63       21.43     25.92 o 
 -19   3  11      221.54      235.96     29.81 o 
 -18   3  11      253.68      300.01     30.16 o 
 -17   3  11       23.10       23.79     22.43 o 
 -16   3  11      128.58      140.38     27.19 o 
 -15   3  11      454.02      414.42     25.32 o 
 -14   3  11        0.07       -2.29     31.44 o 
 -13   3  11      143.46      158.60     31.56 o 
 -12   3  11        8.15        5.15     19.00 o 
 -11   3  11     1345.69     1330.58     61.47 o 
 -10   3  11        6.04        8.70     15.21 o 
  -9   3  11     2682.45     2632.96     63.85 o 
  -8   3  11      467.47      503.72     20.99 o 
  -7   3  11      944.38      987.61     29.12 o 
  -6   3  11      351.45      414.99     22.30 o 
  -5   3  11     3355.55     3318.93     67.67 o 
  -4   3  11      122.12      107.94     16.46 o 
  -3   3  11      294.74      252.93     20.06 o 
  -2   3  11      886.73     1036.55     36.15 o 
  -1   3  11      743.91      880.45     38.30 o 
   0   3  11      835.06      810.31     36.08 o 
   1   3  11     2134.76     2213.77     65.03 o 
   2   3  11      676.69      686.19     41.12 o 
   3   3  11       22.31       10.02     10.29 o 
   4   3  11       10.62       33.56     12.29 o 
   5   3  11     2806.70     2823.96     52.33 o 
   6   3  11     2135.54     2230.41     46.99 o 
   7   3  11     1479.88     1408.45     32.86 o 
   8   3  11      165.67      179.74     19.59 o 
   9   3  11      489.69      481.80     24.14 o 
  10   3  11     1777.77     1761.88     50.61 o 
  11   3  11      890.44      843.10     35.29 o 
  12   3  11      183.44      233.20     24.57 o 
  13   3  11      415.87      404.97     29.83 o 
  14   3  11       34.01        9.91     17.58 o 
  15   3  11      528.37      428.15     30.88 o 
  16   3  11      370.87      361.90     33.31 o 
  17   3  11      121.77      149.70     30.25 o 
  18   3  11      208.48      141.50     34.50 o 
  19   3  11       88.60      122.51     40.12 o 
  20   3  11        4.39      -35.73     38.72 o 
  21   3  11       35.11        4.31     40.47 o 
  22   3  11      121.35       81.99     43.11 o 
  23   3  11      325.83      427.69     51.63 o 
  24   3  11       31.20        8.72     43.54 o 
 -24   4  11      153.32      210.61     89.99 o 
 -23   4  11       69.90      148.96     84.57 o 
 -22   4  11       18.86      -72.23     72.23 o 
 -21   4  11        9.05      169.25     77.63 o 
 -20   4  11        0.06       47.49     71.48 o 
 -19   4  11        4.52      -10.80     48.28 o 
 -18   4  11      107.46      127.46     51.65 o 
 -17   4  11       98.07      157.22     49.94 o 
 -16   4  11       21.82      103.94     48.62 o 
 -15   4  11      521.79      517.72     38.77 o 
 -14   4  11      147.65      141.70     28.56 o 
 -13   4  11       97.44      104.10     30.93 o 
 -12   4  11     1753.36     1712.29     70.46 o 
 -11   4  11     1120.40     1138.23     48.53 o 
 -10   4  11      534.92      521.60     32.80 o 
  -9   4  11      147.66      131.21     24.78 o 
  -8   4  11     2574.10     2573.71     68.56 o 
  -7   4  11       28.16       24.15     13.68 o 
  -6   4  11      102.94      134.53     16.73 o 
  -5   4  11       18.52       37.17     18.86 o 
  -4   4  11      854.52      789.02     31.82 o 
  -3   4  11     1314.48     1254.16     40.35 o 
  -2   4  11       30.63       12.39     21.76 o 
  -1   4  11      607.08      615.97     30.99 o 
   0   4  11     3428.71     3237.22    102.81 o 
   1   4  11      675.89      499.27     90.72 o 
   2   4  11     1127.09     1142.28     71.96 o 
   3   4  11     1103.51     1028.28     68.57 o 
   4   4  11      871.54      839.00     34.47 o 
   5   4  11     2176.11     2027.06     79.24 o 
   6   4  11       63.55       88.00     29.56 o 
   7   4  11      149.38      185.42     31.17 o 
   8   4  11      183.55      173.93     19.58 o 
   9   4  11      712.06      664.89     29.88 o 
  10   4  11      508.96      505.93     41.28 o 
  11   4  11      269.83      276.66     23.41 o 
  12   4  11     1347.79     1415.45     46.17 o 
  13   4  11      268.64      265.45     25.37 o 
  14   4  11        3.00       10.06     20.91 o 
  15   4  11     1227.45     1308.89     53.56 o 
  16   4  11     2221.60     2193.58    112.28 o 
  17   4  11      477.73      470.76     42.25 o 
  18   4  11      128.27      183.47     36.69 o 
  19   4  11      437.48      395.04     43.03 o 
  20   4  11      144.28      119.80     37.58 o 
  21   4  11        1.59        7.61     35.32 o 
  22   4  11      140.97       76.14     44.70 o 
  23   4  11      187.89      205.34     42.31 o 
 -22   5  11       83.89       82.63     71.45 o 
 -21   5  11      315.32      246.15     77.83 o 
 -20   5  11      177.06      144.35     52.26 o 
 -19   5  11       65.16       83.44     49.58 o 
 -18   5  11       35.02      -16.43     80.12 o 
 -17   5  11       90.97      114.63     46.98 o 
 -16   5  11       64.50       47.05     57.62 o 
 -15   5  11      155.97      133.36     53.46 o 
 -14   5  11      123.27      106.06     43.83 o 
 -13   5  11      864.00      779.96     51.44 o 
 -12   5  11      429.42      468.50     48.03 o 
 -11   5  11      747.29      735.32     47.25 o 
 -10   5  11        0.27       28.40     26.49 o 
  -9   5  11      408.49      408.59     39.95 o 
  -8   5  11      568.90      565.05     43.09 o 
  -7   5  11      616.11      579.22     53.13 o 
  -6   5  11       65.56       86.46     29.66 o 
  -5   5  11     1934.25     1844.48     74.28 o 
  -4   5  11       31.42       53.89     27.57 o 
  -3   5  11       95.40      118.50     43.54 o 
  -2   5  11      479.35      527.40     53.75 o 
  -1   5  11       45.44       67.46     38.87 o 
   0   5  11     1020.70     1097.62     73.32 o 
   1   5  11      430.74      396.70    125.83 o 
   2   5  11      180.02      170.38     45.77 o 
   3   5  11      521.33      476.61     55.90 o 
   4   5  11      297.13      304.27     51.79 o 
   5   5  11     1714.24     1716.28     76.51 o 
   6   5  11       43.47       64.06     33.40 o 
   7   5  11      244.48      308.36     64.53 o 
   8   5  11      464.51      546.27     59.96 o 
   9   5  11      135.23      154.30     41.33 o 
  10   5  11      153.27      151.18     41.05 o 
  11   5  11     3249.65     3168.08    211.80 o 
  12   5  11       50.27       93.76     41.88 o 
  13   5  11       83.51       15.08     53.26 o 
  14   5  11      115.36      182.52     58.12 o 
  15   5  11      143.72      191.64     93.70 o 
  16   5  11      184.61      211.17     45.13 o 
  17   5  11        6.81       37.39     41.82 o 
  18   5  11        7.72       39.79     44.57 o 
  19   5  11       11.95        4.99     83.73 o 
  20   5  11       89.31       44.29     50.89 o 
  21   5  11      287.68      309.57     88.46 o 
 -20   6  11      132.74       49.98     48.78 o 
 -19   6  11      133.65      193.65    156.35 o 
 -18   6  11       61.06       18.64     45.30 o 
 -17   6  11      532.52      533.13     58.11 o 
 -16   6  11      611.88      557.05     99.92 o 
 -15   6  11       53.44       45.49     40.24 o 
 -14   6  11      212.88      170.85     83.07 o 
 -13   6  11      261.18      156.55     78.79 o 
 -12   6  11      246.52      221.51     83.45 o 
 -11   6  11      194.80      196.19     80.00 o 
 -10   6  11      106.87      196.51     46.75 o 
  -9   6  11      404.04      393.75     60.70 o 
  -8   6  11        6.15      -20.20     35.88 o 
  -7   6  11      281.86      198.90     46.24 o 
  -6   6  11        5.07      -29.78     29.78 o 
  -5   6  11      183.62      201.10     50.05 o 
  -4   6  11      902.53      841.53     54.96 o 
  -3   6  11      797.34      840.72     69.76 o 
  -2   6  11      347.54      421.47     56.54 o 
  -1   6  11      216.57      281.37     52.65 o 
   0   6  11       88.44      109.84     35.38 o 
   1   6  11     1584.83     1571.62     94.34 o 
   2   6  11       39.05       42.80     34.69 o 
   3   6  11       55.45      146.59     50.01 o 
   4   6  11      518.37      659.44    114.63 o 
   5   6  11      132.77      156.00     48.88 o 
   6   6  11      179.92      254.46     85.93 o 
   7   6  11      581.15      572.13     86.01 o 
   8   6  11      398.58      338.66     48.12 o 
   9   6  11      769.14      759.99     73.63 o 
  10   6  11      153.06      291.38     99.07 o 
  11   6  11      923.09      942.58     84.58 o 
  12   6  11      265.09      295.06     92.43 o 
  13   6  11       76.18       59.03     68.84 o 
  14   6  11       67.32      -10.30     86.92 o 
  15   6  11      124.48      173.70     97.16 o 
  16   6  11        0.22      -35.77     96.03 o 
  17   6  11      419.31      542.92    119.62 o 
  18   6  11       91.42       26.91     98.27 o 
  19   6  11      119.28      109.33    107.39 o 
 -18   7  11      105.70      190.05     92.48 o 
 -17   7  11      137.86       85.42     84.75 o 
 -16   7  11       32.51       -6.46     78.22 o 
 -15   7  11       13.73      -57.00     79.04 o 
 -14   7  11       25.45        6.97     79.73 o 
 -13   7  11        9.76       42.14     80.02 o 
 -12   7  11       64.94       97.37     81.30 o 
 -11   7  11       28.94      -39.88     74.00 o 
 -10   7  11       40.30       83.44     77.04 o 
  -9   7  11        0.68      -71.37     71.37 o 
  -8   7  11      116.31       38.73     76.23 o 
  -7   7  11      176.33       59.73     74.41 o 
  -6   7  11       20.21       69.60     45.40 o 
  -5   7  11       41.50       29.72     34.87 o 
  -4   7  11       34.43       24.64     47.02 o 
  -3   7  11      145.85      269.52     42.53 o 
  -2   7  11       27.45      121.82     38.23 o 
  -1   7  11      390.80      494.79     49.59 o 
   0   7  11      329.42      337.68     45.54 o 
   1   7  11      809.89      807.42     59.43 o 
   2   7  11      350.01      383.60     57.14 o 
   3   7  11      588.53      604.51     54.79 o 
   4   7  11      121.62      106.15     35.14 o 
   5   7  11       59.24       34.98     45.92 o 
   6   7  11      154.92      219.78     58.46 o 
   7   7  11      300.80      340.39     65.11 o 
   8   7  11       11.08       64.18     54.91 o 
   9   7  11      122.93      107.97     57.37 o 
  10   7  11        0.35       69.94     56.83 o 
  11   7  11      107.08       96.87     60.43 o 
  12   7  11        0.01       11.62     57.88 o 
  13   7  11      352.83      341.60    106.59 o 
  14   7  11        0.63       54.18     94.49 o 
  15   7  11       36.90      122.35    100.75 o 
  16   7  11        3.56      -37.62     94.72 o 
  17   7  11       44.20       99.05    107.08 o 
 -15   8  11        0.17       14.60     88.78 o 
 -14   8  11       31.78      -54.35     85.58 o 
 -13   8  11        2.83      -79.65     79.65 o 
 -12   8  11       87.28       19.72     84.94 o 
 -11   8  11        0.00      -75.83     75.83 o 
 -10   8  11       25.54       94.67     83.88 o 
  -9   8  11       21.48       -0.88     79.23 o 
  -8   8  11        0.61        2.37     78.44 o 
  -7   8  11       16.53       13.94     79.51 o 
  -6   8  11       13.39      -12.23     77.04 o 
  -5   8  11       99.86       76.19     79.32 o 
  -4   8  11       32.02       96.83     53.13 o 
  -3   8  11      170.50      228.41     44.51 o 
  -2   8  11        0.27       -2.46     37.87 o 
  -1   8  11        0.95       27.82     40.56 o 
   0   8  11       24.96      113.22     43.16 o 
   1   8  11       15.01       60.00     43.20 o 
   2   8  11      215.83      235.71     48.57 o 
   3   8  11      388.81      325.79     51.12 o 
   4   8  11        1.81       68.56     44.07 o 
   5   8  11      277.12      140.42     80.02 o 
   6   8  11       64.52       90.57     47.20 o 
   7   8  11       95.58       66.45     61.00 o 
   8   8  11       14.38        7.42     60.22 o 
   9   8  11        0.18       -5.47     68.51 o 
  10   8  11       55.70       37.01     72.06 o 
  11   8  11       33.33       12.52     92.78 o 
  12   8  11       36.73      -31.33     91.41 o 
  13   8  11       20.72       10.35     97.36 o 
  14   8  11        4.60      210.04    108.79 o 
 -10   9  11        0.40       20.42     86.34 o 
  -9   9  11       12.43       63.86     90.95 o 
  -8   9  11       26.00       52.81     89.78 o 
  -7   9  11       53.09      -28.20     84.16 o 
  -6   9  11       71.78       54.50     85.89 o 
  -5   9  11       41.02      -23.12     89.61 o 
  -4   9  11        1.38        1.66     84.38 o 
  -3   9  11       23.60      105.56     89.43 o 
  -2   9  11       13.97       46.02     44.98 o 
  -1   9  11        0.00       12.66     45.15 o 
   0   9  11       10.36      -47.01     47.01 o 
   1   9  11       12.52       74.10     50.15 o 
   2   9  11       14.01       54.67     47.32 o 
   3   9  11       35.10        7.05     77.25 o 
   4   9  11        5.63       42.63     54.57 o 
   5   9  11        3.92       27.11     47.37 o 
   6   9  11       18.74       42.62     63.15 o 
   7   9  11      104.91       60.89     63.49 o 
   8   9  11        0.18      -30.81     61.97 o 
   9   9  11        6.87      -61.00     61.41 o 
 -26   0  12      160.48      150.92     71.54 o 
 -25   0  12        1.20        4.59     60.20 o 
 -24   0  12      110.54       55.92     61.09 o 
 -23   0  12      260.03      323.04     71.17 o 
 -22   0  12      183.72      174.15     61.46 o 
 -21   0  12       49.67       -7.21     49.96 o 
 -20   0  12       42.41       10.29     49.13 o 
 -19   0  12      519.12      523.32     58.11 o 
 -18   0  12      258.70      317.02     38.92 o 
 -17   0  12      519.49      571.41     50.09 o 
 -16   0  12       57.38      126.15     29.39 o 
 -15   0  12      228.22      285.02     33.26 o 
 -14   0  12      932.20      871.46     50.07 o 
 -13   0  12      956.43      928.15     61.91 o 
 -12   0  12      186.74      212.71     21.82 o 
 -11   0  12     4773.52     4751.59    147.06 o 
 -10   0  12      205.20      190.60     20.02 o 
  -9   0  12      586.84      806.64     34.41 o 
  -8   0  12     3083.48     3390.67     98.35 o 
  -7   0  12     4219.00     3949.96     94.00 o 
  -6   0  12    12466.52    12529.38    274.58 o 
  -5   0  12     1430.79     1574.55     45.37 o 
  -4   0  12    16476.37    16414.54    356.44 o 
  -3   0  12     1243.95     1186.07     37.63 o 
  -2   0  12     2817.72     2433.56     61.19 o 
  -1   0  12      509.36      487.09     24.67 o 
   0   0  12     3821.69     3461.35     91.76 o 
   1   0  12      160.00      174.44     18.41 o 
   2   0  12      620.55      582.22     27.86 o 
   3   0  12      215.31      338.39     22.83 o 
   4   0  12    10531.43    10208.92    291.27 o 
   5   0  12     2425.59     2549.01     86.02 o 
   6   0  12     1525.11     1714.78     57.07 o 
   7   0  12       83.54       41.16     18.99 o 
   8   0  12      204.92      190.36     23.88 o 
   9   0  12     5100.70     5355.52    175.68 o 
  10   0  12      755.28      995.01     46.17 o 
  11   0  12     3003.24     3052.29    116.57 o 
  12   0  12     3437.76     3492.97    121.77 o 
  13   0  12       58.35      104.34     28.83 o 
  14   0  12     3124.43     3348.37    156.33 o 
  15   0  12     6069.52     6004.37    165.49 o 
  16   0  12     1902.34     1972.93     76.90 o 
  17   0  12     1999.42     1800.87     74.44 o 
  18   0  12      391.14      493.64     45.05 o 
  19   0  12      514.65      494.63     53.53 o 
  20   0  12        5.24      -41.58     41.58 o 
  21   0  12      397.93      335.77     53.89 o 
  22   0  12      140.26       97.22     57.62 o 
  23   0  12       19.33      -33.21     82.48 o 
  24   0  12       27.40       58.36     59.82 o 
 -25   1  12      117.94      129.43     41.46 o 
 -24   1  12      404.64      398.95     48.27 o 
 -23   1  12       62.32      127.80     39.18 o 
 -22   1  12      195.75      194.91     38.90 o 
 -21   1  12      232.62      270.31     40.04 o 
 -20   1  12       87.44       78.24     31.96 o 
 -19   1  12        4.18       38.72     24.75 o 
 -18   1  12     1612.49     1581.55     58.44 o 
 -17   1  12      340.20      306.75     28.47 o 
 -16   1  12     7628.89     7528.10    177.11 o 
 -15   1  12        0.59        2.89     18.08 o 
 -14   1  12      469.26      522.80     29.95 o 
 -13   1  12       33.94       32.47     14.42 o 
 -12   1  12     1920.59     1739.92     44.94 o 
 -11   1  12        1.65        2.46     11.96 o 
 -10   1  12     3706.56     3564.32     74.07 o 
  -9   1  12      891.78     1043.33     29.70 o 
  -8   1  12     7372.81     7506.55    133.71 o 
  -7   1  12        0.04       89.08     10.79 o 
  -6   1  12    11497.55    11580.10    190.13 o 
  -5   1  12      601.84      779.01     20.75 o 
  -4   1  12    10112.63    10347.11    160.64 o 
  -3   1  12      146.56      143.65     21.60 o 
  -2   1  12     5096.08     5075.35     81.75 o 
  -1   1  12     5608.47     5958.55    105.35 o 
   0   1  12       11.68       31.71     10.78 o 
   1   1  12      883.13      846.36     23.21 o 
   2   1  12    27043.07    27459.89    462.48 o 
   3   1  12     1192.57     1369.82     33.61 o 
   4   1  12     1361.11     1356.82     33.82 o 
   5   1  12      830.28      825.42     27.30 o 
   6   1  12     7322.55     7449.36    125.94 o 
   7   1  12      127.78       88.59     13.69 o 
   8   1  12     6955.64     6685.42    121.72 o 
   9   1  12      131.44       70.87     14.79 o 
  10   1  12       83.60       61.08     16.07 o 
  11   1  12       25.57       33.77     17.88 o 
  12   1  12      132.59      103.59     20.19 o 
  13   1  12      227.69      240.50     24.34 o 
  14   1  12     1162.78     1093.34     37.99 o 
  15   1  12        4.93       66.32     21.96 o 
  16   1  12      125.12      119.12     24.48 o 
  17   1  12       40.59       54.86     23.44 o 
  18   1  12        7.54      -19.12     24.59 o 
  19   1  12      776.76      815.68     42.94 o 
  20   1  12        9.12       76.99     34.32 o 
  21   1  12      504.44      533.47     49.35 o 
  22   1  12        1.78        7.35     38.65 o 
  23   1  12      295.97      170.61     61.15 o 
  24   1  12      366.79      232.65     59.70 o 
 -25   2  12       19.55      -14.03     49.96 o 
 -24   2  12        0.02       -4.19     35.72 o 
 -23   2  12      151.87      253.29     41.32 o 
 -22   2  12      292.37      287.42     40.82 o 
 -21   2  12       33.93       32.44     31.61 o 
 -20   2  12       42.26       38.97     25.53 o 
 -19   2  12      611.12      671.71     57.36 o 
 -18   2  12      294.24      320.75     42.64 o 
 -17   2  12      140.90      133.34     30.91 o 
 -16   2  12       31.61       66.23     25.35 o 
 -15   2  12        8.80       26.76     17.66 o 
 -14   2  12      486.81      474.54     26.66 o 
 -13   2  12      842.37      803.45     32.50 o 
 -12   2  12      173.50      228.69     19.26 o 
 -11   2  12      216.07      261.11     19.47 o 
 -10   2  12        0.21      -11.96     11.96 o 
  -9   2  12     1786.30     1797.70     41.11 o 
  -8   2  12        0.10        0.63      9.96 o 
  -7   2  12      170.26      148.65     11.82 o 
  -6   2  12     1187.81     1094.20     26.45 o 
  -5   2  12      517.84      546.20     17.55 o 
  -4   2  12      157.81      162.52     16.15 o 
  -3   2  12       56.88       65.35      8.61 o 
  -2   2  12      584.27      478.25     16.62 o 
  -1   2  12      675.19      692.19     21.64 o 
   0   2  12       58.90       24.40      8.39 o 
   1   2  12      171.29      229.57     19.40 o 
   2   2  12       45.44       47.88     12.61 o 
   3   2  12        1.87       -4.13     14.76 o 
   4   2  12     4031.42     3821.35     72.16 o 
   5   2  12       21.84       14.51     12.84 o 
   6   2  12      749.56      719.90     31.04 o 
   7   2  12      539.60      615.85     21.75 o 
   8   2  12     1626.86     1668.93     38.97 o 
   9   2  12      309.31      325.83     21.45 o 
  10   2  12      460.26      419.62     22.88 o 
  11   2  12     4980.18     4884.05     94.08 o 
  12   2  12      584.59      628.04     30.23 o 
  13   2  12       75.61       67.29     22.66 o 
  14   2  12      628.60      589.79     34.64 o 
  15   2  12     2211.96     2132.83     59.16 o 
  16   2  12      445.38      443.56     31.15 o 
  17   2  12       86.53       93.75     28.07 o 
  18   2  12      193.93      156.22     29.93 o 
  19   2  12       15.90      -38.67     38.67 o 
  20   2  12       75.54       86.70     77.59 o 
  21   2  12       30.17       30.34     43.46 o 
  22   2  12        0.24        6.42     43.15 o 
  23   2  12      120.83       76.12     47.03 o 
  24   2  12       12.14      -38.92     69.01 o 
 -24   3  12      297.53      308.00     68.81 o 
 -23   3  12       81.05       84.98     56.69 o 
 -22   3  12       69.03       89.24     34.72 o 
 -21   3  12      105.17       76.50     33.04 o 
 -20   3  12       54.54       89.96     27.10 o 
 -19   3  12        0.08      -18.20     24.54 o 
 -18   3  12        9.85      -25.02     29.55 o 
 -17   3  12      503.79      556.13     32.64 o 
 -16   3  12        0.18      -13.14     22.43 o 
 -15   3  12      245.22      221.77     27.51 o 
 -14   3  12     1222.93     1204.51     48.04 o 
 -13   3  12       84.47      131.35     22.86 o 
 -12   3  12       18.84        8.27     19.55 o 
 -11   3  12     2355.87     2158.50     63.57 o 
 -10   3  12     2735.38     2756.84     67.88 o 
  -9   3  12      312.06      327.62     20.91 o 
  -8   3  12      988.26     1009.13     34.03 o 
  -7   3  12     1685.18     1683.96     44.98 o 
  -6   3  12     2467.96     2495.48     54.17 o 
  -5   3  12        0.01        6.07      9.28 o 
  -4   3  12      848.94      843.88     33.68 o 
  -3   3  12       39.85       67.34     15.91 o 
  -2   3  12      244.56      223.99     19.10 o 
  -1   3  12      101.75       93.41     18.47 o 
   0   3  12      642.44      750.69     35.78 o 
   1   3  12      186.11      134.24     19.24 o 
   2   3  12     3849.81     3633.06     97.59 o 
   3   3  12        2.78       15.80     18.62 o 
   4   3  12     2139.69     2039.75     50.71 o 
   5   3  12      112.49       77.84     12.97 o 
   6   3  12      805.43      864.53     26.82 o 
   7   3  12       86.46       87.21     15.33 o 
   8   3  12     4117.09     3813.59     80.65 o 
   9   3  12      415.27      401.35     23.16 o 
  10   3  12       90.85       77.97     20.43 o 
  11   3  12      531.65      487.27     28.91 o 
  12   3  12     1046.02     1006.35     40.46 o 
  13   3  12      351.88      307.91     27.51 o 
  14   3  12      238.51      177.96     26.35 o 
  15   3  12      268.00      254.40     31.97 o 
  16   3  12      984.73      906.71     51.20 o 
  17   3  12       70.22       73.35     29.23 o 
  18   3  12      265.71      202.44     36.15 o 
  19   3  12      462.64      383.19     48.00 o 
  20   3  12      225.03      192.54     43.47 o 
  21   3  12        8.13       40.51     42.11 o 
  22   3  12       79.15      107.39     45.05 o 
  23   3  12        0.22       32.06     43.69 o 
 -23   4  12      120.36       48.50     80.58 o 
 -22   4  12        0.18       48.58     80.32 o 
 -21   4  12       82.36      177.76     80.67 o 
 -20   4  12      110.11      200.00     78.58 o 
 -19   4  12      116.39      104.13     91.70 o 
 -18   4  12       86.18       80.45     48.12 o 
 -17   4  12     2297.15     1970.25    105.16 o 
 -16   4  12       77.19       65.07     46.78 o 
 -15   4  12       19.57      -33.37     41.85 o 
 -14   4  12       12.76      -23.25     27.90 o 
 -13   4  12       87.50       98.57     30.36 o 
 -12   4  12      141.74      135.04     29.70 o 
 -11   4  12       12.39        7.82     21.22 o 
 -10   4  12      560.44      593.89     38.26 o 
  -9   4  12        4.91        7.48     22.50 o 
  -8   4  12        0.03        4.90     23.27 o 
  -7   4  12     1130.70     1036.53     36.37 o 
  -6   4  12     3188.06     3050.28     76.99 o 
  -5   4  12     1011.15     1088.84     44.21 o 
  -4   4  12      587.82      611.92     34.16 o 
  -3   4  12      469.37      472.01     25.03 o 
  -2   4  12      175.07      147.97     24.78 o 
  -1   4  12     5399.15     5502.28    139.68 o 
   0   4  12      228.52      200.11     39.27 o 
   1   4  12      275.58      224.91     38.09 o 
   2   4  12      473.85      413.55     46.71 o 
   3   4  12       24.76        2.89     21.49 o 
   4   4  12      127.66      131.83     17.71 o 
   5   4  12      197.96      196.81     23.10 o 
   6   4  12      410.72      415.08     25.68 o 
   7   4  12      877.03      796.75     62.46 o 
   8   4  12      512.14      488.50     29.83 o 
   9   4  12     1823.06     1787.89     56.55 o 
  10   4  12      100.80      114.66     20.17 o 
  11   4  12       68.06       66.95     32.55 o 
  12   4  12      212.91      257.22     32.60 o 
  13   4  12       76.27       44.30     22.09 o 
  14   4  12      121.26      136.08     26.10 o 
  15   4  12     1850.05     1848.73     68.36 o 
  16   4  12      118.34      256.99     33.47 o 
  17   4  12      289.92      277.35     39.18 o 
  18   4  12       91.68      138.10     37.19 o 
  19   4  12      123.36       25.93     36.72 o 
  20   4  12      125.74       93.37     59.14 o 
  21   4  12        2.73      -34.84     34.84 o 
  22   4  12        0.42      -24.12     42.92 o 
 -22   5  12       85.32      118.02     75.10 o 
 -21   5  12       30.77      -57.79     69.41 o 
 -20   5  12        1.12       77.97     52.01 o 
 -19   5  12      204.08      254.59     72.96 o 
 -18   5  12        0.94      -20.63     46.35 o 
 -17   5  12       30.54       47.27     45.60 o 
 -16   5  12      235.15      242.65     52.07 o 
 -15   5  12       36.85       22.92     62.08 o 
 -14   5  12       57.59       44.23     53.28 o 
 -13   5  12       93.70       79.50     53.25 o 
 -12   5  12      278.15      284.01     36.98 o 
 -11   5  12      155.01      168.13     32.95 o 
 -10   5  12       15.43       16.88     27.26 o 
  -9   5  12      424.33      440.26     37.38 o 
  -8   5  12       18.93       46.71     25.34 o 
  -7   5  12      489.71      548.01     41.14 o 
  -6   5  12        6.75        3.42     20.61 o 
  -5   5  12      110.88      133.66     30.58 o 
  -4   5  12       12.12       30.31     41.86 o 
  -3   5  12      285.23      283.89     36.24 o 
  -2   5  12     1869.09     1798.91     92.46 o 
  -1   5  12       37.88       98.51     41.51 o 
   0   5  12      170.74      131.69     44.69 o 
   1   5  12      121.04      106.30     44.91 o 
   2   5  12      711.47      772.74     65.95 o 
   3   5  12       72.75       96.04     44.34 o 
   4   5  12      796.67      830.17    122.09 o 
   5   5  12       40.73      100.66     33.19 o 
   6   5  12       22.16      -19.70     31.64 o 
   7   5  12      271.78      255.89     42.43 o 
   8   5  12      263.27      235.54     41.10 o 
   9   5  12      200.37      190.43     41.35 o 
  10   5  12      160.75      150.56     42.72 o 
  11   5  12      137.87      219.11     44.99 o 
  12   5  12       11.94       15.20     97.63 o 
  13   5  12       10.35       96.74     55.26 o 
  14   5  12        2.49      -53.06     53.06 o 
  15   5  12        0.22        4.41     86.03 o 
  16   5  12       48.51      104.90     42.43 o 
  17   5  12       30.07       -8.36     70.11 o 
  18   5  12        0.56      -43.31     43.31 o 
  19   5  12       22.36       22.59     62.13 o 
  20   5  12       41.06       42.82     49.30 o 
  21   5  12      202.18      234.98     56.18 o 
 -20   6  12        7.96       51.05     69.80 o 
 -19   6  12      633.10      505.80     61.92 o 
 -18   6  12        9.20       -7.18     43.68 o 
 -17   6  12      116.91      115.67     67.88 o 
 -16   6  12       16.33       15.14     43.61 o 
 -15   6  12       93.43      146.72     43.96 o 
 -14   6  12      129.17      157.17     42.41 o 
 -13   6  12       26.09       50.91     37.19 o 
 -12   6  12      592.62      492.86     94.58 o 
 -11   6  12       75.16       65.10     74.56 o 
 -10   6  12       57.88       17.98     67.74 o 
  -9   6  12        3.09       88.47     40.94 o 
  -8   6  12     1443.28     1396.60    110.08 o 
  -7   6  12      253.17      255.06     48.36 o 
  -6   6  12       42.75       56.79     39.42 o 
  -5   6  12      229.93      239.76     38.31 o 
  -4   6  12        7.64      100.70     34.49 o 
  -3   6  12     3630.23     3730.48    208.33 o 
  -2   6  12        0.02       30.70     44.66 o 
  -1   6  12      352.89      345.28     55.86 o 
   0   6  12       23.46      165.29     50.16 o 
   1   6  12     1748.09     1753.72     99.27 o 
   2   6  12       12.11       82.52     65.19 o 
   3   6  12      281.71      274.33     63.58 o 
   4   6  12       21.92       49.62     54.35 o 
   5   6  12      183.65      162.54     40.37 o 
   6   6  12       58.28       66.71     54.27 o 
   7   6  12      366.59      387.03     50.23 o 
   8   6  12      394.14      392.77     51.30 o 
   9   6  12       88.35       53.03     56.74 o 
  10   6  12        2.51        7.32     52.37 o 
  11   6  12       10.64       42.10     54.41 o 
  12   6  12      185.85      172.39     59.21 o 
  13   6  12      225.99      214.98     93.21 o 
  14   6  12      133.76       69.95     89.65 o 
  15   6  12       71.03        6.16     91.77 o 
  16   6  12      226.85      279.80    102.90 o 
  17   6  12      403.75      239.22    104.49 o 
  18   6  12       14.58      -95.40     95.40 o 
  19   6  12      369.34      258.83    107.95 o 
 -18   7  12       75.36      101.60     87.55 o 
 -17   7  12       90.07       72.94     84.35 o 
 -16   7  12        5.05       38.06     78.48 o 
 -15   7  12       27.80       42.67     79.77 o 
 -14   7  12       19.39      151.32     86.36 o 
 -13   7  12        2.31      -13.67     80.27 o 
 -12   7  12       20.83      143.62     82.94 o 
 -11   7  12       52.11      116.66     82.34 o 
 -10   7  12      137.38       49.23     76.77 o 
  -9   7  12      164.60      151.72     80.20 o 
  -8   7  12       11.10       51.74     72.95 o 
  -7   7  12        2.63      -49.27     68.32 o 
  -6   7  12      267.19      285.86     83.99 o 
  -5   7  12       77.84       43.97     73.55 o 
  -4   7  12       21.88       -6.09     46.90 o 
  -3   7  12       89.92       56.92     48.71 o 
  -2   7  12      255.05      348.56     58.72 o 
  -1   7  12       16.15       12.83     49.26 o 
   0   7  12        1.95        4.88     51.22 o 
   1   7  12       12.38      125.58     54.14 o 
   2   7  12      737.96      830.66    123.81 o 
   3   7  12       97.88      134.16    130.33 o 
   4   7  12        0.69      -50.71     50.71 o 
   5   7  12        1.96       27.98    109.05 o 
   6   7  12       18.13       68.57     70.27 o 
   7   7  12      316.38      250.81    114.26 o 
   8   7  12       60.84       83.67     57.67 o 
   9   7  12        2.69      -34.73     55.33 o 
  10   7  12        1.41       29.40     56.91 o 
  11   7  12       48.27       -5.27     58.00 o 
  12   7  12       90.72       49.90     84.93 o 
  13   7  12       13.70      -87.12     87.12 o 
  14   7  12        4.40      157.51    101.01 o 
  15   7  12       87.72      -48.22     95.05 o 
  16   7  12       19.97      -94.05     94.05 o 
  17   7  12       34.12       79.35    104.49 o 
 -15   8  12       27.50      115.54     93.31 o 
 -14   8  12       34.46       27.67     89.49 o 
 -13   8  12       62.95      -28.22     84.22 o 
 -12   8  12        5.53       36.18     86.72 o 
 -11   8  12        3.32      -35.60     83.50 o 
 -10   8  12       50.23       40.52     83.17 o 
  -9   8  12       92.07      167.05     90.36 o 
  -8   8  12        0.45        7.43     81.60 o 
  -7   8  12      201.83      124.70     87.26 o 
  -6   8  12      142.03      288.59     91.43 o 
  -5   8  12      494.07      572.28    103.88 o 
  -4   8  12       15.93        4.74     75.95 o 
  -3   8  12       50.79       -9.43     52.04 o 
  -2   8  12        3.01       61.01     54.88 o 
  -1   8  12       31.73       48.83     52.28 o 
   0   8  12      105.76      102.77     59.20 o 
   1   8  12      193.65      290.78     65.08 o 
   2   8  12       69.50       31.19     56.62 o 
   3   8  12        3.87       38.24     58.57 o 
   4   8  12        3.87      -26.26     55.98 o 
   5   8  12        9.36       84.67     60.58 o 
   6   8  12       81.05      163.56     64.02 o 
   7   8  12       45.12       72.42     61.70 o 
   8   8  12      109.76      209.86     66.58 o 
   9   8  12        4.93        1.45     59.81 o 
  10   8  12        3.75      -63.53     63.53 o 
  11   8  12        0.99      -32.61     88.47 o 
  12   8  12        1.10       56.77     99.79 o 
  13   8  12      112.52      153.35     99.08 o 
 -10   9  12        6.15      105.94     94.60 o 
  -9   9  12       14.88      -39.19     83.68 o 
  -8   9  12       14.56       16.99     87.58 o 
  -7   9  12        2.63        5.60     85.71 o 
  -6   9  12       27.68      -49.17     85.50 o 
  -5   9  12       58.45       31.34     87.80 o 
  -4   9  12       24.31       17.87     86.68 o 
  -3   9  12        0.02      -49.78     80.55 o 
  -2   9  12       11.50       32.67     59.32 o 
  -1   9  12        0.90       31.82     59.29 o 
   0   9  12        7.98      -58.22     58.22 o 
   1   9  12        3.22       19.30     63.12 o 
   2   9  12        0.04       37.93     64.60 o 
   3   9  12       29.75       16.60     63.02 o 
   4   9  12      237.59       43.76     65.24 o 
   5   9  12       75.38       87.28     64.61 o 
   6   9  12       48.91      154.88     67.06 o 
   7   9  12       10.13       63.63     73.28 o 
   8   9  12       74.68      139.52     69.49 o 
   9   9  12       21.52       33.68     96.11 o 
 -25   1  13      437.60      394.91     49.25 o 
 -24   1  13       49.67       34.62     40.50 o 
 -23   1  13       92.86       42.74     47.75 o 
 -22   1  13      160.95      131.72     59.00 o 
 -21   1  13       24.29        3.92     31.98 o 
 -20   1  13        1.01       38.66     31.07 o 
 -19   1  13       14.87      -10.30     23.79 o 
 -18   1  13     1092.15     1035.41     46.18 o 
 -17   1  13        6.74        9.11     19.91 o 
 -16   1  13       29.69       64.39     20.74 o 
 -15   1  13      259.95      212.97     24.12 o 
 -14   1  13        2.05       -4.38     15.65 o 
 -13   1  13       37.36       42.13     15.21 o 
 -12   1  13      211.50      208.19     17.78 o 
 -11   1  13      301.42      298.84     18.71 o 
 -10   1  13      173.89      168.61     17.45 o 
  -9   1  13      261.12      288.55     16.16 o 
  -8   1  13      477.76      482.53     18.67 o 
  -7   1  13      266.73      302.36     14.89 o 
  -6   1  13        0.88       42.89     10.54 o 
  -5   1  13      144.00      143.54     11.15 o 
  -4   1  13       85.94      115.58     10.72 o 
  -3   1  13      423.71      387.20     14.46 o 
  -2   1  13      123.72      112.64     13.02 o 
  -1   1  13     2711.87     2773.76     54.09 o 
   0   1  13      922.22      979.60     32.76 o 
   1   1  13       19.99       47.03     10.12 o 
   2   1  13      926.93     1075.48     29.36 o 
   3   1  13        8.90       14.04     11.77 o 
   4   1  13      757.47      769.86     25.18 o 
   5   1  13      163.93      214.15     15.92 o 
   6   1  13      248.51      270.43     22.03 o 
   7   1  13        2.00      -12.42     12.42 o 
   8   1  13        0.89       -2.08     14.12 o 
   9   1  13       87.46       65.34     16.21 o 
  10   1  13      272.84      234.38     19.58 o 
  11   1  13       51.07       82.85     19.70 o 
  12   1  13      159.95      146.97     20.97 o 
  13   1  13     1165.26     1212.05     39.65 o 
  14   1  13      692.61      746.51     38.51 o 
  15   1  13      319.87      313.05     26.91 o 
  16   1  13       96.49       82.95     23.76 o 
  17   1  13       12.76      -21.12     22.74 o 
  18   1  13        2.36      -15.86     25.09 o 
  19   1  13        0.85      -19.93     29.14 o 
  20   1  13       74.71      111.53     47.39 o 
  21   1  13        9.61        0.70     38.61 o 
  22   1  13       65.93       45.87     39.99 o 
  23   1  13       70.00       18.34     54.29 o 
  24   1  13      137.76      139.44     51.44 o 
 -25   2  13      183.24      168.85     43.35 o 
 -24   2  13        2.72      -30.40     44.14 o 
 -23   2  13        6.93       40.67     35.10 o 
 -22   2  13       84.64      106.98     65.76 o 
 -21   2  13      367.05      322.09     40.31 o 
 -20   2  13       43.49       59.17     31.42 o 
 -19   2  13       19.30       36.34     25.14 o 
 -18   2  13      323.06      366.21     36.02 o 
 -17   2  13      142.43      118.16     23.67 o 
 -16   2  13      649.52      699.11     36.33 o 
 -15   2  13       65.79       35.36     18.31 o 
 -14   2  13      352.36      376.61     24.86 o 
 -13   2  13        0.66      -15.54     15.54 o 
 -12   2  13      855.39      896.44     33.70 o 
 -11   2  13      188.44      163.49     20.76 o 
 -10   2  13     1618.25     1586.03     41.44 o 
  -9   2  13      497.62      539.83     21.51 o 
  -8   2  13      142.48      160.28     14.81 o 
  -7   2  13      232.28      216.63     13.22 o 
  -6   2  13        0.98      -11.42     11.42 o 
  -5   2  13     1613.32     1603.96     33.76 o 
  -4   2  13      274.08      265.58     13.26 o 
  -3   2  13      740.71      634.81     19.95 o 
  -2   2  13        0.10       -9.27      9.27 o 
  -1   2  13     1733.04     1722.06     36.31 o 
   0   2  13      155.27      158.77     11.21 o 
   1   2  13     1054.84     1143.07     30.45 o 
   2   2  13      138.73      123.22     14.53 o 
   3   2  13        7.04       -3.48     12.24 o 
   4   2  13        0.58      -11.44     12.00 o 
   5   2  13       89.53       68.59     13.67 o 
   6   2  13      147.28      157.50     14.62 o 
   7   2  13      811.42      849.79     26.48 o 
   8   2  13      293.10      295.03     18.64 o 
   9   2  13      257.01      271.96     19.94 o 
  10   2  13       84.21       83.55     19.17 o 
  11   2  13        7.56       16.22     17.93 o 
  12   2  13      135.17      105.26     19.73 o 
  13   2  13       12.20       12.39     17.99 o 
  14   2  13     1616.62     1604.57     53.95 o 
  15   2  13      149.62      182.80     27.49 o 
  16   2  13       45.66       40.52     25.09 o 
  17   2  13       88.20      119.97     33.13 o 
  18   2  13        0.29      -28.00     29.43 o 
  19   2  13        6.87      -15.55     59.14 o 
  20   2  13      151.28      125.71     44.73 o 
  21   2  13      298.24      357.84     96.92 o 
  22   2  13        0.45      -20.63     44.04 o 
  23   2  13        1.67       50.03     47.40 o 
  24   2  13       83.69      100.56     49.46 o 
 -24   3  13      105.04      108.24     34.29 o 
 -23   3  13       16.47      -18.09     31.24 o 
 -22   3  13        5.07      -32.40     33.25 o 
 -21   3  13        3.45      -10.44     37.65 o 
 -20   3  13     1302.88     1476.22     69.15 o 
 -19   3  13       57.79       60.10     25.08 o 
 -18   3  13       61.61       77.24     34.04 o 
 -17   3  13      199.60      189.05     24.98 o 
 -16   3  13      419.94      446.52     27.32 o 
 -15   3  13       43.81       78.50     24.59 o 
 -14   3  13      736.12      702.63     38.10 o 
 -13   3  13      164.39      187.47     30.14 o 
 -12   3  13       57.89       61.62     21.52 o 
 -11   3  13      583.78      568.48     31.10 o 
 -10   3  13       53.23       37.31     19.77 o 
  -9   3  13      155.63      169.03     17.84 o 
  -8   3  13        7.96       31.32     17.76 o 
  -7   3  13      210.12      264.46     16.50 o 
  -6   3  13      235.57      241.17     14.95 o 
  -5   3  13       77.34       84.11     13.95 o 
  -4   3  13      305.07      368.21     24.35 o 
  -3   3  13     1184.58     1110.09     39.52 o 
  -2   3  13      110.70      145.61     18.31 o 
  -1   3  13     2290.64     2299.27     68.54 o 
   0   3  13        2.98       -4.27     17.82 o 
   1   3  13        6.76       32.63     18.05 o 
   2   3  13      237.93      254.42     23.46 o 
   3   3  13      187.96      192.99     15.23 o 
   4   3  13        1.91       -3.72     11.37 o 
   5   3  13       67.72       47.23     11.31 o 
   6   3  13       77.57       69.03     12.18 o 
   7   3  13       22.99       45.16     16.47 o 
   8   3  13      784.20      741.35     29.05 o 
   9   3  13       46.50       51.04     20.14 o 
  10   3  13     1095.55     1060.05     40.43 o 
  11   3  13      599.37      556.79     31.17 o 
  12   3  13     1200.59     1155.76     48.31 o 
  13   3  13       23.34       25.64     23.02 o 
  14   3  13       63.23       80.38     30.28 o 
  15   3  13       54.86       81.55     26.87 o 
  16   3  13      101.01      112.61     26.42 o 
  17   3  13       40.64       53.67     29.26 o 
  18   3  13      308.13      303.83     39.32 o 
  19   3  13       70.08       54.45     39.99 o 
  20   3  13       21.42       -7.29     40.47 o 
  21   3  13        4.71      -34.15     44.18 o 
  22   3  13       28.08       14.84     43.52 o 
  23   3  13        5.52       -7.67     45.10 o 
 -23   4  13       86.24      205.29     89.30 o 
 -22   4  13        9.89       31.51     78.31 o 
 -21   4  13      284.59      354.27     93.71 o 
 -20   4  13      171.13      163.85     78.69 o 
 -19   4  13      129.85      204.95     80.07 o 
 -18   4  13       57.14       77.77     57.50 o 
 -17   4  13        2.87      -19.41     45.41 o 
 -16   4  13      418.42      420.95     58.51 o 
 -15   4  13       44.60       18.48     44.16 o 
 -14   4  13       28.15       32.50     31.51 o 
 -13   4  13      123.33       93.50     32.80 o 
 -12   4  13      236.21      210.15     56.28 o 
 -11   4  13      578.87      570.81     58.83 o 
 -10   4  13     1031.00      930.67     62.91 o 
  -9   4  13        0.49      -26.95     42.87 o 
  -8   4  13      152.35      112.83     27.84 o 
  -7   4  13     1421.33     1376.14     50.88 o 
  -6   4  13      979.06      971.27     42.72 o 
  -5   4  13       98.28       93.25     22.13 o 
  -4   4  13       43.08       50.07     27.86 o 
  -3   4  13     1025.22      970.93     42.92 o 
  -2   4  13       22.66       -8.78     24.20 o 
  -1   4  13      632.57      691.63     42.97 o 
   0   4  13       14.11      -20.37     38.43 o 
   1   4  13       50.92       41.07     21.47 o 
   2   4  13       39.73       -7.24     19.00 o 
   3   4  13     1818.37     1826.40     58.95 o 
   4   4  13        6.00       55.25     54.92 o 
   5   4  13      884.08      891.18     41.59 o 
   6   4  13      578.86      550.23     33.57 o 
   7   4  13       66.72       57.91     24.59 o 
   8   4  13        9.43        4.84     20.45 o 
   9   4  13      169.15      214.23     21.68 o 
  10   4  13       38.69       38.60     19.77 o 
  11   4  13        1.36       10.49     22.78 o 
  12   4  13     2220.43     2186.85     66.54 o 
  13   4  13       62.65       54.05     25.28 o 
  14   4  13       36.09       58.61     28.78 o 
  15   4  13       59.02       25.04     29.06 o 
  16   4  13       57.67       88.84     30.40 o 
  17   4  13      815.35      852.44     57.37 o 
  18   4  13      524.63      605.20     50.23 o 
  19   4  13       98.93      108.54     40.26 o 
  20   4  13      153.95      153.77     39.18 o 
  21   4  13      277.03      250.93     43.18 o 
  22   4  13       24.42       13.60     38.62 o 
 -22   5  13        0.01      -18.08     72.39 o 
 -21   5  13      205.74      114.43     75.34 o 
 -20   5  13       57.92       78.72     72.15 o 
 -19   5  13      255.31      347.26     59.85 o 
 -18   5  13      121.81      161.03     51.45 o 
 -17   5  13       82.88       81.06     61.92 o 
 -16   5  13        5.56       31.36     45.42 o 
 -15   5  13      140.87      142.86     47.14 o 
 -14   5  13      687.69      677.10     61.72 o 
 -13   5  13      252.77      178.91     48.79 o 
 -12   5  13      252.45      269.26     36.59 o 
 -11   5  13       51.19       45.29     29.51 o 
 -10   5  13     1232.06     1114.53     59.36 o 
  -9   5  13        6.19        3.61     26.32 o 
  -8   5  13        3.98       10.75     25.64 o 
  -7   5  13        2.88        7.34     46.55 o 
  -6   5  13       29.69        3.99     28.64 o 
  -5   5  13     1566.35     1377.47     52.10 o 
  -4   5  13      606.11      626.81     46.39 o 
  -3   5  13       64.51      138.19     56.00 o 
  -2   5  13      960.01     1014.38     81.99 o 
  -1   5  13       87.93      154.86     46.34 o 
   0   5  13      575.96      630.53     84.53 o 
   1   5  13     1092.29     1045.10    128.82 o 
   2   5  13      744.07      784.48     67.42 o 
   3   5  13      804.26      843.34     71.02 o 
   4   5  13      165.16      189.64     50.94 o 
   5   5  13      518.17      515.27     48.86 o 
   6   5  13       71.95       27.84     34.71 o 
   7   5  13      327.45      326.20     45.41 o 
   8   5  13      468.46      412.51     67.61 o 
   9   5  13      262.13      170.40     43.18 o 
  10   5  13      344.47      349.42     49.03 o 
  11   5  13        6.13       22.39     53.08 o 
  12   5  13      410.75      395.89     64.45 o 
  13   5  13        0.01       12.20     60.58 o 
  14   5  13      289.69      270.10     63.12 o 
  15   5  13       20.54       -3.35     85.63 o 
  16   5  13       92.66       38.90     91.89 o 
  17   5  13        9.80       79.75     90.37 o 
  18   5  13      266.01      239.01     78.28 o 
  19   5  13       84.86       41.85     64.75 o 
  20   5  13       30.87       36.42     66.71 o 
 -20   6  13      189.99      273.84     56.36 o 
 -19   6  13      219.99      163.26     50.98 o 
 -18   6  13        2.82       51.48     47.15 o 
 -17   6  13       16.11       42.27     44.26 o 
 -16   6  13       24.48       30.17     43.34 o 
 -15   6  13        0.06      -11.91     44.89 o 
 -14   6  13        0.68      -24.29     39.03 o 
 -13   6  13       21.39        9.57     37.83 o 
 -12   6  13       22.49       22.16     53.55 o 
 -11   6  13        2.48      -20.85     69.92 o 
 -10   6  13        6.86       55.39     69.11 o 
  -9   6  13      322.20      170.42     77.13 o 
  -8   6  13      404.76      369.71     53.84 o 
  -7   6  13      392.75      269.10     50.83 o 
  -6   6  13      271.46      224.30     48.17 o 
  -5   6  13      340.33      352.96     42.85 o 
  -4   6  13     2961.58     2732.74    124.99 o 
  -3   6  13        6.88       33.52     45.52 o 
  -2   6  13     5943.76     5219.36    205.73 o 
  -1   6  13        7.54       98.10     51.99 o 
   0   6  13     5484.73     5261.08    246.90 o 
   1   6  13      533.28      539.41     65.08 o 
   2   6  13     2267.46     2296.03    116.97 o 
   3   6  13      205.70      219.54     85.05 o 
   4   6  13      149.02      242.95     58.94 o 
   5   6  13      120.20      110.50     40.97 o 
   6   6  13      192.76      205.81     44.42 o 
   7   6  13       40.68       69.72     40.18 o 
   8   6  13       42.75      -14.60     74.02 o 
   9   6  13      179.06      179.40     58.50 o 
  10   6  13       73.91       57.51     54.69 o 
  11   6  13       16.98       54.75    127.96 o 
  12   6  13      234.27      292.52     64.15 o 
  13   6  13       20.13       49.31     58.60 o 
  14   6  13        0.68       33.11     88.34 o 
  15   6  13       11.17       36.30     94.62 o 
  16   6  13      125.13       99.76     96.65 o 
  17   6  13      510.58      554.89    119.82 o 
  18   6  13      170.94      157.54    105.54 o 
  19   6  13       43.74       71.19    101.68 o 
 -17   7  13       45.01        7.25     81.73 o 
 -16   7  13        9.15       63.95     79.48 o 
 -15   7  13       57.32       39.41     84.24 o 
 -14   7  13       73.40        2.63     76.72 o 
 -13   7  13      125.82      111.89     86.11 o 
 -12   7  13      140.02       75.05     81.58 o 
 -11   7  13        8.69      -70.80     70.80 o 
 -10   7  13      213.36      183.01     82.42 o 
  -9   7  13        1.64      -12.60     71.93 o 
  -8   7  13      131.41      116.72     78.59 o 
  -7   7  13       16.44      -21.81     71.98 o 
  -6   7  13      380.46      359.31     89.75 o 
  -5   7  13       89.93      156.34     77.48 o 
  -4   7  13       57.39       25.73     50.86 o 
  -3   7  13       12.69       61.44     49.65 o 
  -2   7  13       19.44      119.07     52.76 o 
  -1   7  13      122.14      110.91     53.08 o 
   0   7  13       50.83       52.94     63.79 o 
   1   7  13       83.57      153.83     56.18 o 
   2   7  13      178.28      125.49     55.20 o 
   3   7  13        0.01      -51.04     51.04 o 
   4   7  13      459.36      378.90     98.84 o 
   5   7  13      279.56      318.65     65.66 o 
   6   7  13       36.15       54.08     55.80 o 
   7   7  13        0.02       75.31    106.83 o 
   8   7  13      220.49      356.71     68.01 o 
   9   7  13       24.80       52.05     90.70 o 
  10   7  13       11.10      -14.10     61.24 o 
  11   7  13      129.10      103.63     62.56 o 
  12   7  13       32.67       64.24     60.60 o 
  13   7  13      107.11      163.15     98.38 o 
  14   7  13        2.57      100.17    100.86 o 
  15   7  13       18.03      -93.66     93.66 o 
  16   7  13       36.06      107.28    103.35 o 
 -14   8  13        0.01      -86.99     86.99 o 
 -13   8  13        3.00      -83.39     83.39 o 
 -12   8  13        1.99      -19.02     85.88 o 
 -11   8  13        4.89       82.21     86.86 o 
 -10   8  13       51.34       84.75     84.43 o 
  -9   8  13       63.34       91.87     86.02 o 
  -8   8  13        3.92       37.07     84.07 o 
  -7   8  13      147.79      180.18     84.54 o 
  -6   8  13        5.66       21.12     79.01 o 
  -5   8  13        5.04      126.47     85.01 o 
  -4   8  13       47.35       -0.88     79.47 o 
  -3   8  13      115.23      133.33     57.78 o 
  -2   8  13       33.28       86.53     56.51 o 
  -1   8  13      475.95      518.19     72.25 o 
   0   8  13        7.72       48.83     58.86 o 
   1   8  13      588.45      613.87    105.21 o 
   2   8  13       23.43       74.47     59.71 o 
   3   8  13        3.85       -9.34     56.47 o 
   4   8  13        0.01       -5.38     58.69 o 
   5   8  13        3.06       -4.03     58.73 o 
   6   8  13       65.02       40.49     60.19 o 
   7   8  13       33.36       10.42     59.56 o 
   8   8  13       90.43       97.85     63.42 o 
   9   8  13       41.53      127.55     62.33 o 
  10   8  13        2.42       12.45     62.25 o 
  11   8  13       26.36       51.18     64.73 o 
  12   8  13        2.64       62.57     97.92 o 
  13   8  13       47.49       93.15    100.09 o 
  -9   9  13        1.77      -57.57     85.02 o 
  -8   9  13        1.10      -79.79     79.79 o 
  -7   9  13       20.11      -26.59     87.39 o 
  -6   9  13       42.41       67.04     92.80 o 
  -5   9  13       56.39      197.75    100.37 o 
  -4   9  13       51.25       33.67     89.94 o 
  -3   9  13       11.58      -42.12     84.60 o 
  -2   9  13      158.81      157.48     63.31 o 
  -1   9  13       36.73       24.75     60.49 o 
   0   9  13       28.21       52.02     63.03 o 
   1   9  13       12.60       25.67     82.99 o 
   2   9  13       99.98      210.06     84.84 o 
   3   9  13      217.07      132.00     67.61 o 
   4   9  13        2.77       35.17     91.43 o 
   5   9  13       28.26       25.16     82.15 o 
   6   9  13      210.63      230.90     92.72 o 
   7   9  13      158.64      128.00     68.88 o 
   8   9  13        1.29      -61.75     61.75 o 
 -25   0  14      123.63      153.34     67.27 o 
 -24   0  14       38.16      106.87     62.20 o 
 -23   0  14      282.33      176.38     65.87 o 
 -22   0  14       23.26      -34.80     51.38 o 
 -21   0  14      202.19      177.88     58.58 o 
 -20   0  14      903.97      890.75     91.43 o 
 -19   0  14      200.03      137.39     54.68 o 
 -18   0  14     1595.63     1515.27     86.93 o 
 -17   0  14     3269.76     3102.82    114.24 o 
 -16   0  14      194.73      326.58     36.32 o 
 -15   0  14     2233.48     2273.65     90.16 o 
 -14   0  14     6796.58     6933.01    210.78 o 
 -13   0  14     1668.69     1724.41     75.95 o 
 -12   0  14     1093.21     1073.11     50.54 o 
 -11   0  14      238.28      300.26     24.61 o 
 -10   0  14     1476.27     1343.74     48.61 o 
  -9   0  14       66.42       36.51     16.76 o 
  -8   0  14      214.78      164.42     19.31 o 
  -7   0  14      726.98      731.58     30.52 o 
  -6   0  14     1932.97     1926.31     53.41 o 
  -5   0  14    11602.43    11318.06    249.92 o 
  -4   0  14     3103.31     3021.72     74.94 o 
  -3   0  14     5396.02     5507.00    126.43 o 
  -2   0  14    16234.69    15315.77    333.90 o 
  -1   0  14      146.95      117.35     32.28 o 
   0   0  14     5202.52     5076.19    130.75 o 
   1   0  14     8025.73     8013.59    199.54 o 
   2   0  14    10459.99    10653.55    236.26 o 
   3   0  14     6883.25     6307.11    160.23 o 
   4   0  14     5127.80     5244.25    155.83 o 
   5   0  14        2.23       20.65     12.56 o 
   6   0  14      970.29      864.71     42.23 o 
   7   0  14      105.05       45.87     31.48 o 
   8   0  14      196.24      194.25     25.43 o 
   9   0  14        4.28        1.72     22.46 o 
  10   0  14       70.81       56.22     25.36 o 
  11   0  14     1979.34     1996.89     72.20 o 
  12   0  14     6226.76     6366.27    171.48 o 
  13   0  14       49.78      138.15     35.93 o 
  14   0  14       67.88       72.58     32.66 o 
  15   0  14     7224.55     7127.09    193.49 o 
  16   0  14     3448.38     3592.18    113.93 o 
  17   0  14      584.70      528.85     83.35 o 
  18   0  14      486.26      463.99     73.31 o 
  19   0  14      164.60      144.66     47.47 o 
  20   0  14      357.19      288.68     52.97 o 
  21   0  14      118.84      124.15     65.82 o 
  22   0  14      214.47      208.51     62.84 o 
  23   0  14      238.07      101.52     63.62 o 
  24   0  14      166.74      128.42     63.87 o 
 -25   1  14       37.26      -40.53     46.40 o 
 -24   1  14       68.44       84.98     40.47 o 
 -23   1  14      104.07       59.40     37.96 o 
 -22   1  14      405.17      408.75     45.27 o 
 -21   1  14       85.97      112.48     34.25 o 
 -20   1  14      197.27      253.46     37.83 o 
 -19   1  14      265.91      251.89     31.88 o 
 -18   1  14      997.20      985.64     44.31 o 
 -17   1  14     2354.89     2510.75     75.04 o 
 -16   1  14      301.66      312.45     27.90 o 
 -15   1  14       55.64       74.14     21.02 o 
 -14   1  14      126.47      162.48     21.41 o 
 -13   1  14     4688.64     4565.82    101.68 o 
 -12   1  14     2061.65     2087.45     51.62 o 
 -11   1  14       22.51       12.20     13.69 o 
 -10   1  14       84.13       68.65     12.79 o 
  -9   1  14      180.42      198.56     14.61 o 
  -8   1  14     1321.09     1105.47     28.60 o 
  -7   1  14      603.24      623.52     20.28 o 
  -6   1  14     4494.01     4156.99     73.32 o 
  -5   1  14       19.78       23.65     10.12 o 
  -4   1  14      944.65      810.66     22.07 o 
  -3   1  14      542.04      584.58     18.13 o 
  -2   1  14     2186.82     2131.20     42.20 o 
  -1   1  14     8038.74     8310.10    145.51 o 
   0   1  14     1161.20     1108.40     30.59 o 
   1   1  14      302.04      293.74     15.15 o 
   2   1  14       48.76       67.65     11.66 o 
   3   1  14     7073.00     7125.69    126.75 o 
   4   1  14      273.61      244.78     16.48 o 
   5   1  14     1367.96     1397.67     36.50 o 
   6   1  14     2940.76     2672.93     56.48 o 
   7   1  14       40.23       69.41     15.26 o 
   8   1  14      340.08      279.90     19.46 o 
   9   1  14        5.64       -4.54     14.85 o 
  10   1  14     6305.80     6074.61    121.28 o 
  11   1  14      489.64      429.36     24.93 o 
  12   1  14      921.51      930.90     36.89 o 
  13   1  14      780.66      806.18     33.80 o 
  14   1  14     1145.05     1129.02     42.85 o 
  15   1  14      124.62       95.18     23.40 o 
  16   1  14        0.32       31.11     32.59 o 
  17   1  14      405.75      370.92     48.85 o 
  18   1  14        0.19       45.88     30.11 o 
  19   1  14      352.68      326.16     35.65 o 
  20   1  14       48.20      -29.69     33.76 o 
  21   1  14       63.68       57.30     40.79 o 
  22   1  14      230.76      213.91     44.85 o 
  23   1  14       93.34      122.29     43.91 o 
  24   1  14      293.17      263.92     55.99 o 
 -25   2  14       43.85       42.34     39.92 o 
 -24   2  14       14.46        6.94     37.84 o 
 -23   2  14        3.06      -34.23     34.23 o 
 -22   2  14      319.66      321.54     43.51 o 
 -21   2  14      264.66      236.62     38.82 o 
 -20   2  14      722.11      737.30     51.44 o 
 -19   2  14       11.70       36.11     26.14 o 
 -18   2  14        0.51      -12.14     22.69 o 
 -17   2  14     2298.82     2338.53     71.42 o 
 -16   2  14     3195.68     3357.76     90.79 o 
 -15   2  14      627.21      574.36     30.23 o 
 -14   2  14       16.14       22.80     23.07 o 
 -13   2  14     2376.28     2297.34     60.19 o 
 -12   2  14     1433.32     1432.91     44.33 o 
 -11   2  14      437.74      456.24     24.03 o 
 -10   2  14      719.69      682.20     27.09 o 
  -9   2  14      204.04      168.71     16.08 o 
  -8   2  14       34.77       24.12     11.16 o 
  -7   2  14       39.76       43.73     12.27 o 
  -6   2  14       95.17      110.50     12.11 o 
  -5   2  14      766.69      733.40     21.76 o 
  -4   2  14     2817.59     2612.62     48.80 o 
  -3   2  14       93.10      116.21     12.16 o 
  -2   2  14     1846.98     1867.56     40.27 o 
  -1   2  14      348.88      347.87     15.16 o 
   0   2  14     2612.53     2694.12     52.84 o 
   1   2  14      519.45      492.72     18.28 o 
   2   2  14     3769.45     3691.77     69.75 o 
   3   2  14      163.42      195.92     16.02 o 
   4   2  14      920.12      958.00     29.26 o 
   5   2  14      111.96      102.34     14.52 o 
   6   2  14     1079.56     1080.72     32.44 o 
   7   2  14        2.33      -12.63     12.63 o 
   8   2  14        0.94      -13.52     13.52 o 
   9   2  14        4.20      -15.21     15.82 o 
  10   2  14      171.52      178.67     26.33 o 
  11   2  14     2201.31     2149.06     53.10 o 
  12   2  14      543.09      569.06     28.96 o 
  13   2  14        5.89       -6.93     16.25 o 
  14   2  14     1170.99     1035.91     44.69 o 
  15   2  14     3353.33     3367.70     87.17 o 
  16   2  14      744.33      756.77     43.63 o 
  17   2  14       77.13       90.24     30.89 o 
  18   2  14      397.20      367.08     39.03 o 
  19   2  14       49.60       43.38     37.48 o 
  20   2  14      743.47      786.26     62.81 o 
  21   2  14       67.68      145.28     47.16 o 
  22   2  14      160.47      159.70     48.77 o 
  23   2  14      285.81      251.72     53.00 o 
 -24   3  14       98.21       54.94    176.65 o 
 -23   3  14       54.72      -31.74     55.93 o 
 -22   3  14       17.75        6.32     54.79 o 
 -21   3  14        0.85       64.86     52.11 o 
 -20   3  14      220.19      256.22     35.30 o 
 -19   3  14      460.07      483.26     40.41 o 
 -18   3  14       43.57       71.41     33.95 o 
 -17   3  14       41.25      104.74     38.33 o 
 -16   3  14       46.32       34.67     27.12 o 
 -15   3  14       10.72       30.70     22.12 o 
 -14   3  14      223.34      231.63     26.82 o 
 -13   3  14        5.13      -13.30     20.96 o 
 -12   3  14      272.70      280.02     25.80 o 
 -11   3  14     1213.56     1247.01     46.43 o 
 -10   3  14      238.20      230.87     23.74 o 
  -9   3  14     1461.72     1408.89     55.03 o 
  -8   3  14       44.31       39.91     13.50 o 
  -7   3  14     1071.29     1030.58     31.05 o 
  -6   3  14      176.03      164.69     16.81 o 
  -5   3  14      375.40      345.24     16.49 o 
  -4   3  14        9.52       -4.64     16.43 o 
  -3   3  14       89.25       93.77     17.83 o 
  -2   3  14     1668.91     1563.76     48.73 o 
  -1   3  14      891.32      863.19     40.31 o 
   0   3  14     3725.38     3848.79    103.75 o 
   1   3  14      222.25      156.02     22.60 o 
   2   3  14        8.86        8.41     19.14 o 
   3   3  14        2.05      -10.73     10.73 o 
   4   3  14      798.78      659.13     33.01 o 
   5   3  14       45.07       34.23     12.50 o 
   6   3  14        1.40       -3.23     12.38 o 
   7   3  14        4.25       10.50     15.04 o 
   8   3  14     1832.54     1856.65     76.01 o 
   9   3  14      823.59      777.40     34.23 o 
  10   3  14      345.62      314.16     26.22 o 
  11   3  14        5.70        7.67     21.75 o 
  12   3  14      216.31      173.12     25.37 o 
  13   3  14      298.65      235.12     33.66 o 
  14   3  14      235.36      184.17     33.03 o 
  15   3  14       35.19       32.86     41.37 o 
  16   3  14      482.41      393.36     41.16 o 
  17   3  14        0.67      -17.43     31.26 o 
  18   3  14      169.70      140.23     31.96 o 
  19   3  14       24.85        7.56     38.72 o 
  20   3  14       63.48      160.22     54.65 o 
  21   3  14        1.27       13.48     41.92 o 
  22   3  14        2.34       44.81     43.90 o 
 -23   4  14       27.33      -76.89     76.89 o 
 -22   4  14       49.16        2.14     81.04 o 
 -21   4  14        0.04      -66.50     74.23 o 
 -20   4  14        1.65      -69.88     69.88 o 
 -19   4  14     1315.01     1413.87    139.84 o 
 -18   4  14      195.94       70.33     49.47 o 
 -17   4  14       10.30       61.51     57.14 o 
 -16   4  14      342.17      290.26     54.60 o 
 -15   4  14      188.49      171.75     50.03 o 
 -14   4  14      269.26      354.48     53.13 o 
 -13   4  14     1285.42     1112.33     61.30 o 
 -12   4  14      298.39      385.06     54.39 o 
 -11   4  14      646.13      583.69     45.13 o 
 -10   4  14      455.42      471.76     40.92 o 
  -9   4  14       14.91       -5.52     26.08 o 
  -8   4  14        0.76      -23.49     23.49 o 
  -7   4  14      490.90      447.67     31.27 o 
  -6   4  14       18.63       36.52     22.78 o 
  -5   4  14      471.62      434.67     30.79 o 
  -4   4  14      382.19      322.06     36.56 o 
  -3   4  14      225.67      213.95     25.98 o 
  -2   4  14        2.43      -19.33     25.52 o 
  -1   4  14       35.36       27.88     26.09 o 
   0   4  14      113.60      115.03     28.01 o 
   1   4  14     1225.35     1307.46     76.50 o 
   2   4  14       54.33       50.84     32.62 o 
   3   4  14      167.10      141.84     29.55 o 
   4   4  14      129.58       89.46     28.68 o 
   5   4  14      516.60      495.94     65.56 o 
   6   4  14       41.78       54.56     25.67 o 
   7   4  14       46.03        6.61     26.30 o 
   8   4  14      102.71       57.15     27.59 o 
   9   4  14      503.38      519.90     47.51 o 
  10   4  14      140.03       77.27     24.30 o 
  11   4  14      189.09      106.89     25.62 o 
  12   4  14     1061.45      978.56     44.18 o 
  13   4  14       24.56       24.48     28.18 o 
  14   4  14      359.13      380.74     44.51 o 
  15   4  14      118.34       81.57     30.85 o 
  16   4  14       16.95       57.90     34.61 o 
  17   4  14       13.80       -9.40     33.49 o 
  18   4  14     1370.83     1391.33     71.95 o 
  19   4  14       45.87       96.07     39.65 o 
  20   4  14        8.36       30.42     38.40 o 
  21   4  14       19.48       15.37     38.63 o 
 -21   5  14        3.32      -51.56     70.41 o 
 -20   5  14        0.56      102.67     74.42 o 
 -19   5  14      549.61      555.29     66.65 o 
 -18   5  14      140.54       81.89     49.88 o 
 -17   5  14        9.64       13.87     92.69 o 
 -16   5  14      151.26       81.47     47.01 o 
 -15   5  14       37.14       36.77     51.54 o 
 -14   5  14        5.83      -40.96     40.96 o 
 -13   5  14      293.46      329.04    106.70 o 
 -12   5  14      184.70      130.76     43.35 o 
 -11   5  14       11.65       23.67     30.10 o 
 -10   5  14      440.42      358.14     38.52 o 
  -9   5  14      473.95      460.62     40.47 o 
  -8   5  14       76.34       94.24     29.38 o 
  -7   5  14      267.61      238.91     31.92 o 
  -6   5  14      252.27      232.15     39.40 o 
  -5   5  14       38.01       43.57     23.34 o 
  -4   5  14      101.48       93.00     24.29 o 
  -3   5  14      311.11      338.17     53.08 o 
  -2   5  14      763.01      706.40     64.28 o 
  -1   5  14      213.59      276.02     58.86 o 
   0   5  14     1042.10     1182.68    103.27 o 
   1   5  14     1050.04     1139.33     79.78 o 
   2   5  14       26.80       55.37     45.65 o 
   3   5  14      827.94      849.71    216.37 o 
   4   5  14        0.48       23.26     45.68 o 
   5   5  14      174.87      147.52     52.79 o 
   6   5  14      270.49      185.40     42.16 o 
   7   5  14      519.44      450.02     72.08 o 
   8   5  14       79.79       26.45     38.94 o 
   9   5  14      263.32      226.03     58.11 o 
  10   5  14        0.09       12.50     51.47 o 
  11   5  14      170.06      161.22     58.40 o 
  12   5  14       98.45       48.89    169.34 o 
  13   5  14      297.07      412.92     67.73 o 
  14   5  14       22.60       21.82     69.74 o 
  15   5  14      204.06      117.55     61.62 o 
  16   5  14       42.29       19.06     41.82 o 
  17   5  14       82.48       48.19     44.80 o 
  18   5  14       17.07        8.27     56.41 o 
  19   5  14       31.90       92.77     51.25 o 
  20   5  14      189.58      172.61    136.58 o 
 -19   6  14       52.92       84.48     50.11 o 
 -18   6  14      203.78      228.94     51.48 o 
 -17   6  14      154.16      153.30     49.26 o 
 -16   6  14        2.92      -51.97     51.97 o 
 -15   6  14       23.79       56.05     64.04 o 
 -14   6  14        7.29       -6.88     39.56 o 
 -13   6  14        5.70       -5.32     40.31 o 
 -12   6  14       14.21       37.12     37.20 o 
 -11   6  14       37.61       58.35     35.98 o 
 -10   6  14       41.15       58.81     73.73 o 
  -9   6  14        0.14      -15.18     67.62 o 
  -8   6  14       34.57       61.86     72.42 o 
  -7   6  14       45.86      -10.37     38.70 o 
  -6   6  14      219.70      156.75     46.19 o 
  -5   6  14      221.00      214.95     39.37 o 
  -4   6  14        1.93       92.89     46.66 o 
  -3   6  14        4.67       72.26     47.53 o 
  -2   6  14      500.97      562.64     65.11 o 
  -1   6  14     1034.99     1125.00     81.02 o 
   0   6  14     1407.95     1541.54     93.82 o 
   1   6  14        0.10       84.61     78.20 o 
   2   6  14       38.34       94.73     51.65 o 
   3   6  14      125.53      180.74     58.98 o 
   4   6  14      790.57      847.39     77.06 o 
   5   6  14       90.73       79.73     38.99 o 
   6   6  14        8.09       -8.53     37.56 o 
   7   6  14        9.47       39.81    134.32 o 
   8   6  14       63.80       48.17     53.57 o 
   9   6  14       41.21       12.15     55.30 o 
  10   6  14       16.71      -11.86     58.01 o 
  11   6  14        0.49      -51.99     55.90 o 
  12   6  14      206.18      195.26     62.86 o 
  13   6  14        3.81       22.21     57.93 o 
  14   6  14       19.44      -34.91     85.49 o 
  15   6  14      278.84      233.80    102.59 o 
  16   6  14      300.82      227.34    102.11 o 
  17   6  14        0.38      -36.94     95.35 o 
  18   6  14       11.32       14.66     99.16 o 
 -17   7  14       40.43      -60.21     82.50 o 
 -16   7  14       14.36       51.72     82.22 o 
 -15   7  14       95.52      120.95     85.02 o 
 -14   7  14        5.37       97.71     82.50 o 
 -13   7  14       11.81      -49.27     75.47 o 
 -12   7  14       77.79      162.16     89.44 o 
 -11   7  14      368.53      336.53     96.00 o 
 -10   7  14       14.78       17.50     74.46 o 
  -9   7  14       49.82      119.99     80.17 o 
  -8   7  14      172.94      154.31     81.30 o 
  -7   7  14      293.92      223.30     85.31 o 
  -6   7  14       73.28      -31.06     73.64 o 
  -5   7  14      877.45      869.01    113.31 o 
  -4   7  14       17.74      -17.89     52.23 o 
  -3   7  14       54.51      107.80     51.26 o 
  -2   7  14      288.15      350.87     60.78 o 
  -1   7  14       93.33       34.96     51.46 o 
   0   7  14       14.75       -9.72     50.57 o 
   1   7  14        8.35      -34.59     77.70 o 
   2   7  14      145.56      101.92     55.75 o 
   3   7  14       80.77       79.70     60.00 o 
   4   7  14        0.32       17.93     54.42 o 
   5   7  14      445.09      740.37    113.83 o 
   6   7  14      109.90       84.61     58.66 o 
   7   7  14      134.45       81.04     59.38 o 
   8   7  14        0.74       14.16     57.65 o 
   9   7  14      579.51      735.63     82.15 o 
  10   7  14      110.63       40.61     58.63 o 
  11   7  14       73.51      134.57     80.49 o 
  12   7  14       55.61       25.33     62.67 o 
  13   7  14        2.46      -21.46     87.26 o 
  14   7  14        7.38       13.93     92.24 o 
  15   7  14       37.53       91.23     97.87 o 
  16   7  14        2.21      -37.94     94.77 o 
 -14   8  14        0.27       76.43     97.18 o 
 -13   8  14       56.22       48.34     94.52 o 
 -12   8  14       12.04       29.00     82.40 o 
 -11   8  14       22.24      -78.20     78.20 o 
 -10   8  14        0.36      -52.57     81.23 o 
  -9   8  14       49.72       49.16     87.14 o 
  -8   8  14        0.02      -16.30     81.79 o 
  -7   8  14        2.74      -46.52     78.49 o 
  -6   8  14       22.80      -21.70     81.00 o 
  -5   8  14      420.28      363.64     97.59 o 
  -4   8  14      359.33      473.80    103.44 o 
  -3   8  14      377.47      298.05     63.51 o 
  -2   8  14      119.98      118.71     56.30 o 
  -1   8  14      327.17      383.78     67.40 o 
   0   8  14      131.51      148.49     59.12 o 
   1   8  14       43.12      -35.05     55.79 o 
   2   8  14      183.76      127.90     63.16 o 
   3   8  14        0.08      -47.32     57.38 o 
   4   8  14       12.73       61.08     59.91 o 
   5   8  14       21.40        5.05     60.42 o 
   6   8  14       77.12      146.24     61.57 o 
   7   8  14       29.47      124.24     62.88 o 
   8   8  14       38.86       20.04     61.89 o 
   9   8  14       42.24      109.84     94.76 o 
  10   8  14       48.08      -63.82     73.84 o 
  11   8  14       90.49       97.43    153.00 o 
  12   8  14       91.40      135.60     99.56 o 
  -8   9  14       68.55       76.27     92.46 o 
  -7   9  14       46.14        7.86     88.84 o 
  -6   9  14        2.00      167.31     98.51 o 
  -5   9  14       35.70      103.11     90.22 o 
  -4   9  14       17.50       -3.42     88.83 o 
  -3   9  14       30.09       12.70     88.45 o 
  -2   9  14        9.25      -84.20     84.20 o 
  -1   9  14       34.08      125.45     66.84 o 
   0   9  14       26.40       31.74     81.74 o 
   1   9  14       27.75       14.56     63.62 o 
   2   9  14        9.32      -21.46     60.90 o 
   3   9  14        1.90       34.18     64.90 o 
   4   9  14       38.26       32.84     65.82 o 
   5   9  14       13.40      139.45     68.39 o 
   6   9  14       30.38      -10.81     62.91 o 
   7   9  14       13.16       15.99     65.70 o 
 -25   1  15      284.57      313.93    104.09 o 
 -24   1  15        5.00       16.21     37.94 o 
 -23   1  15      204.70      192.12     41.40 o 
 -22   1  15       43.45       27.08     34.62 o 
 -21   1  15        2.56      -29.53     35.85 o 
 -20   1  15      153.59      182.23     36.11 o 
 -19   1  15      398.04      442.96     37.36 o 
 -18   1  15      341.64      361.58     33.29 o 
 -17   1  15       10.40       52.21     21.43 o 
 -16   1  15       69.95       85.12     22.03 o 
 -15   1  15     1255.17     1220.93     58.55 o 
 -14   1  15      727.56      693.02     42.30 o 
 -13   1  15       76.42       72.50     18.10 o 
 -12   1  15       11.87       -2.13     21.07 o 
 -11   1  15       10.59      -19.81     19.81 o 
 -10   1  15      631.81      593.00     22.37 o 
  -9   1  15      159.49      154.41     14.54 o 
  -8   1  15      102.31       99.26     12.45 o 
  -7   1  15       54.33       32.38     10.93 o 
  -6   1  15     1224.72     1291.60     31.07 o 
  -5   1  15     1477.40     1462.41     33.09 o 
  -4   1  15     3167.14     3186.02     58.56 o 
  -3   1  15      150.47      133.58     11.97 o 
  -2   1  15     2578.01     2565.69     52.06 o 
  -1   1  15       28.50       66.87     13.02 o 
   0   1  15     4707.85     4711.24     92.26 o 
   1   1  15     1229.92     1230.06     31.91 o 
   2   1  15      406.20      465.30     21.00 o 
   3   1  15     2811.03     3036.94     60.98 o 
   4   1  15     1860.19     1772.66     41.69 o 
   5   1  15      888.12      979.36     30.81 o 
   6   1  15      217.94      261.96     18.45 o 
   7   1  15      318.76      368.83     21.00 o 
   8   1  15       27.93       42.29     15.94 o 
   9   1  15        8.92       -1.27     16.35 o 
  10   1  15      125.94      144.82     21.58 o 
  11   1  15      107.03       80.58     19.40 o 
  12   1  15      325.45      310.47     27.28 o 
  13   1  15      206.17      212.39     24.66 o 
  14   1  15       45.73       -0.81     23.73 o 
  15   1  15      103.01       73.17     24.16 o 
  16   1  15      890.01      820.75     37.32 o 
  17   1  15       22.50        4.90     26.67 o 
  18   1  15       24.76       28.74     30.98 o 
  19   1  15       21.65       28.97     31.35 o 
  20   1  15       44.75       35.07     35.75 o 
  21   1  15        8.97       31.42     37.52 o 
  22   1  15       95.14       90.45     44.47 o 
  23   1  15       51.04       44.11     45.45 o 
 -24   2  15        0.08      -27.16     37.54 o 
 -23   2  15       23.67       52.63     45.29 o 
 -22   2  15       26.46       79.27     35.88 o 
 -21   2  15       36.89      103.11     35.19 o 
 -20   2  15      149.38      150.46     39.40 o 
 -19   2  15       12.11      -23.99     23.99 o 
 -18   2  15        6.63       18.87     24.35 o 
 -17   2  15      160.09      169.98     41.09 o 
 -16   2  15      154.44       98.89     22.31 o 
 -15   2  15     1538.66     1412.08     47.27 o 
 -14   2  15        7.97       25.39     17.86 o 
 -13   2  15      543.34      563.06     28.38 o 
 -12   2  15      525.38      498.64     26.23 o 
 -11   2  15     1860.80     1841.24     51.06 o 
 -10   2  15        4.20      -14.08     14.08 o 
  -9   2  15      983.15      961.05     30.87 o 
  -8   2  15       50.11       30.42     16.16 o 
  -7   2  15       14.09       -1.57     11.12 o 
  -6   2  15       86.36       82.86     11.61 o 
  -5   2  15     1115.56     1109.01     26.52 o 
  -4   2  15       42.96       44.71      9.90 o 
  -3   2  15      922.58      831.46     24.27 o 
  -2   2  15      128.39      115.09     12.03 o 
  -1   2  15     1097.06     1060.66     29.24 o 
   0   2  15        4.94        3.66     10.12 o 
   1   2  15     1370.31     1391.13     33.80 o 
   2   2  15      661.16      750.48     24.47 o 
   3   2  15      974.41      944.24     30.98 o 
   4   2  15      132.46      132.56     16.62 o 
   5   2  15      591.45      638.30     24.25 o 
   6   2  15       75.29       74.35     15.51 o 
   7   2  15       10.27       16.24     15.33 o 
   8   2  15      227.48      163.34     21.82 o 
   9   2  15      302.99      287.66     22.10 o 
  10   2  15     1134.99     1132.09     39.40 o 
  11   2  15      513.01      510.25     29.77 o 
  12   2  15      658.73      656.87     30.92 o 
  13   2  15      464.46      403.61     35.39 o 
  14   2  15        0.15      -17.22     24.96 o 
  15   2  15      549.61      487.02     35.56 o 
  16   2  15      839.22      785.20     45.73 o 
  17   2  15      305.58      303.40     36.94 o 
  18   2  15        5.38       -0.09     36.40 o 
  19   2  15        0.00       27.05     50.03 o 
  20   2  15       70.27       90.14     47.25 o 
  21   2  15        0.38      -21.58     44.19 o 
  22   2  15       31.22       22.73     46.98 o 
  23   2  15       35.46       14.84     48.48 o 
 -23   3  15        0.03      -42.00     52.45 o 
 -22   3  15       49.48        4.47     68.14 o 
 -21   3  15      517.70      569.70     45.26 o 
 -20   3  15       39.70      145.45     53.55 o 
 -19   3  15      445.77      441.27     60.70 o 
 -18   3  15        1.26        1.00     44.36 o 
 -17   3  15        0.03      -41.55     41.55 o 
 -16   3  15        0.05        8.13     35.88 o 
 -15   3  15     2049.23     1943.42     78.33 o 
 -14   3  15      501.88      403.98     36.83 o 
 -13   3  15      249.50      247.48     28.66 o 
 -12   3  15      139.11      104.64     21.69 o 
 -11   3  15       87.85       57.07     24.33 o 
 -10   3  15     1060.89     1022.13     41.14 o 
  -9   3  15        0.80      -12.53     16.19 o 
  -8   3  15      579.79      538.06     28.52 o 
  -7   3  15      735.42      693.39     28.04 o 
  -6   3  15       79.05       65.56     12.56 o 
  -5   3  15      406.12      396.13     28.29 o 
  -4   3  15     1133.47     1035.41     40.20 o 
  -3   3  15      970.53      938.99     38.04 o 
  -2   3  15       13.61      -16.21     18.71 o 
  -1   3  15      910.89      859.92     41.26 o 
   0   3  15      886.19      918.12     42.98 o 
   1   3  15       39.16       35.78     43.37 o 
   2   3  15      966.30      875.31     35.86 o 
   3   3  15      531.55      482.62     23.96 o 
   4   3  15        0.72      -12.63     12.63 o 
   5   3  15       37.88       32.28     15.16 o 
   6   3  15      461.82      412.45     24.99 o 
   7   3  15      139.82      125.05     20.36 o 
   8   3  15      889.91      957.07     42.79 o 
   9   3  15       67.85       28.00     22.98 o 
  10   3  15      189.19      154.69     24.22 o 
  11   3  15      693.07      582.85     33.73 o 
  12   3  15       25.79       -3.06     23.30 o 
  13   3  15      109.14       79.49     25.80 o 
  14   3  15      638.00      580.45     39.09 o 
  15   3  15      361.33      389.98     35.88 o 
  16   3  15      280.89      295.18     47.78 o 
  17   3  15       43.96       17.25     35.34 o 
  18   3  15      436.19      428.44     44.48 o 
  19   3  15       89.21      113.24     43.15 o 
  20   3  15      520.46      554.95     56.01 o 
  21   3  15        0.88       -7.24     43.33 o 
  22   3  15        6.36      -41.14     51.10 o 
 -22   4  15        0.37       36.32     82.67 o 
 -21   4  15      117.79      196.99     84.91 o 
 -20   4  15      425.83      497.73     97.80 o 
 -19   4  15       41.13       78.61     75.34 o 
 -18   4  15        1.80       14.82     48.93 o 
 -17   4  15      751.12      689.78     82.83 o 
 -16   4  15      587.48      560.22     63.08 o 
 -15   4  15       16.31      -14.73     44.34 o 
 -14   4  15        8.66       15.72     42.21 o 
 -13   4  15     1495.51     1401.95     69.96 o 
 -12   4  15      110.66      191.70     71.12 o 
 -11   4  15      147.05       78.80     31.57 o 
 -10   4  15      212.30      188.47     51.73 o 
  -9   4  15      687.71      559.42     43.52 o 
  -8   4  15      495.41      471.77     47.77 o 
  -7   4  15       42.22       18.35     27.06 o 
  -6   4  15      213.03      228.54     27.66 o 
  -5   4  15      232.27      240.65     27.60 o 
  -4   4  15      341.89      334.79     29.73 o 
  -3   4  15      152.09       97.29     24.47 o 
  -2   4  15      159.78      135.64     30.22 o 
  -1   4  15      403.69      363.34     35.66 o 
   0   4  15       12.26        9.07     27.85 o 
   1   4  15     1365.41     1471.73     73.76 o 
   2   4  15       16.74       27.17     28.94 o 
   3   4  15      334.38      333.55     36.43 o 
   4   4  15     1037.50     1092.89     57.78 o 
   5   4  15      194.11      138.00     35.67 o 
   6   4  15       24.56       33.25     32.41 o 
   7   4  15      881.70      753.74     43.90 o 
   8   4  15      136.15      107.44     31.12 o 
   9   4  15     1824.35     1739.03     65.73 o 
  10   4  15       15.75       -9.22     23.36 o 
  11   4  15      425.37      323.00     37.66 o 
  12   4  15       65.18      103.82     29.45 o 
  13   4  15      398.54      371.87     54.80 o 
  14   4  15      125.76      156.10     33.56 o 
  15   4  15      134.55      132.56     32.46 o 
  16   4  15      146.28      114.88     80.53 o 
  17   4  15        1.04       19.74     32.32 o 
  18   4  15      826.40      837.66     56.49 o 
  19   4  15       13.44       79.50     38.98 o 
  20   4  15       32.84       49.42     39.38 o 
  21   4  15       12.21      -37.89     37.89 o 
 -21   5  15        0.73      -70.47     70.47 o 
 -20   5  15       12.09        0.44     70.36 o 
 -19   5  15      202.33      123.24     94.49 o 
 -18   5  15      128.53      148.19     53.03 o 
 -17   5  15       52.92       21.13     48.14 o 
 -16   5  15       13.67       19.61     45.68 o 
 -15   5  15       44.59      -11.28     57.02 o 
 -14   5  15       45.22       42.05     42.95 o 
 -13   5  15       18.58       36.99     40.29 o 
 -12   5  15      182.07      187.20     91.42 o 
 -11   5  15      147.33      155.93     43.69 o 
 -10   5  15     1134.92     1002.45     58.30 o 
  -9   5  15       93.49       76.91     30.66 o 
  -8   5  15       12.84      -23.57     27.30 o 
  -7   5  15      114.86      119.42     30.28 o 
  -6   5  15      872.06      917.33     46.24 o 
  -5   5  15      588.08      634.65     51.53 o 
  -4   5  15       71.43       47.61     25.04 o 
  -3   5  15     1046.71     1052.05     55.34 o 
  -2   5  15       76.04       73.46     34.56 o 
  -1   5  15      942.34      872.07     49.75 o 
   0   5  15      614.57      646.41     92.05 o 
   1   5  15      884.52     1000.60     76.75 o 
   2   5  15       35.42       10.76     46.09 o 
   3   5  15      312.77      277.51     54.43 o 
   4   5  15      247.14      264.36     55.09 o 
   5   5  15      793.37      663.50     55.11 o 
   6   5  15      244.90      245.59     72.87 o 
   7   5  15      684.93      577.07     54.87 o 
   8   5  15      107.31       88.73     40.44 o 
   9   5  15      101.88      146.08     41.45 o 
  10   5  15       26.85      -30.88     51.82 o 
  11   5  15      121.30       32.70     85.77 o 
  12   5  15       75.78      104.86     58.53 o 
  13   5  15       66.27       90.21     62.36 o 
  14   5  15       26.44       28.59     59.85 o 
  15   5  15       17.46       -3.73     58.39 o 
  16   5  15       41.61      -17.41     94.57 o 
  17   5  15        0.00      -36.20     50.96 o 
  18   5  15      806.11      809.24    127.13 o 
  19   5  15       12.22      -49.83    112.67 o 
  20   5  15        3.61      -48.54     48.54 o 
 -19   6  15        7.89        7.09     47.64 o 
 -18   6  15      324.26      245.45     54.14 o 
 -17   6  15        5.02      -22.70     44.98 o 
 -16   6  15        2.40      -38.17     43.99 o 
 -15   6  15       11.87      -49.64     49.64 o 
 -14   6  15      177.29      120.19     45.68 o 
 -13   6  15       52.49       87.02     42.88 o 
 -12   6  15      398.63      319.90     46.73 o 
 -11   6  15      115.85       99.93     39.86 o 
 -10   6  15        4.46       17.19     75.41 o 
  -9   6  15       14.25       39.12     72.01 o 
  -8   6  15       48.87      -67.88     67.88 o 
  -7   6  15      210.39      154.50     79.62 o 
  -6   6  15      261.12      337.43     85.98 o 
  -5   6  15      876.26      830.00     69.55 o 
  -4   6  15      113.82      106.65     47.67 o 
  -3   6  15      898.03      921.83     74.72 o 
  -2   6  15      877.07      954.15     77.81 o 
  -1   6  15     1454.85     1543.49    157.02 o 
   0   6  15      765.16      704.31     72.43 o 
   1   6  15       47.51       22.51     50.12 o 
   2   6  15     1449.54     1519.48    155.82 o 
   3   6  15      149.55      200.50     60.33 o 
   4   6  15        0.34      -36.10     52.39 o 
   5   6  15      511.73      724.08    130.64 o 
   6   6  15      666.38      703.83     75.34 o 
   7   6  15       22.42       65.79     55.07 o 
   8   6  15       75.52       48.09     54.47 o 
   9   6  15        2.93       22.05     89.44 o 
  10   6  15       34.70       35.13     57.98 o 
  11   6  15        0.85       10.53     56.06 o 
  12   6  15      211.93      173.64    147.45 o 
  13   6  15        8.27      -58.22     58.22 o 
  14   6  15      114.05      129.78     65.29 o 
  15   6  15       35.62       38.98     90.38 o 
  16   6  15      379.03      299.56    109.59 o 
  17   6  15       28.86       30.14    100.45 o 
  18   6  15       67.43      126.58    107.83 o 
 -16   7  15       50.13       62.04     83.14 o 
 -15   7  15      106.38      152.40     88.50 o 
 -14   7  15       92.37       38.59     82.12 o 
 -13   7  15       34.76       76.38     77.78 o 
 -12   7  15      405.17      434.34    101.10 o 
 -11   7  15       10.07       37.97     81.05 o 
 -10   7  15       69.79       31.94     76.91 o 
  -9   7  15       96.36      158.94     81.35 o 
  -8   7  15       28.80       -2.02     76.27 o 
  -7   7  15        9.29      -19.72     73.85 o 
  -6   7  15       10.86      148.34     81.25 o 
  -5   7  15        4.24      -10.91     77.33 o 
  -4   7  15      203.13      208.85     86.17 o 
  -3   7  15       10.85        7.72    115.38 o 
  -2   7  15      121.36      131.75     54.96 o 
  -1   7  15        1.15       52.89     52.00 o 
   0   7  15      265.15      221.87     58.44 o 
   1   7  15       11.31      -23.58     52.62 o 
   2   7  15       16.16        2.61     52.91 o 
   3   7  15        0.16       -7.44     54.27 o 
   4   7  15        0.58       84.07     58.20 o 
   5   7  15       24.01       38.99     72.72 o 
   6   7  15      155.46      231.15     90.40 o 
   7   7  15      183.57      123.42     61.12 o 
   8   7  15       14.66      -54.76     54.76 o 
   9   7  15       23.03       10.65     76.34 o 
  10   7  15        0.54       91.47     80.93 o 
  11   7  15      160.47      204.96     67.60 o 
  12   7  15       31.11       72.78     64.60 o 
  13   7  15      321.66      350.31     73.08 o 
  14   7  15       17.32      -25.74     91.96 o 
  15   7  15        4.51      -85.52     85.52 o 
 -13   8  15      164.11       89.23     89.56 o 
 -12   8  15       20.98       71.15     91.80 o 
 -11   8  15        0.45       75.17     89.58 o 
 -10   8  15      267.97      213.88     95.48 o 
  -9   8  15       31.84      -20.01     83.77 o 
  -8   8  15       29.40      -25.01     80.86 o 
  -7   8  15       36.20      -76.03     78.22 o 
  -6   8  15        8.32       30.50     82.86 o 
  -5   8  15        4.54       54.85     86.61 o 
  -4   8  15       27.08       -8.28     84.98 o 
  -3   8  15      104.16       72.02     87.24 o 
  -2   8  15      168.26      189.07     59.35 o 
  -1   8  15       18.37      -10.81     54.76 o 
   0   8  15       23.89       52.08     58.39 o 
   1   8  15        6.58       62.00     59.16 o 
   2   8  15       75.93       19.18     62.91 o 
   3   8  15      735.14      705.20     82.22 o 
   4   8  15       29.38      149.06     63.73 o 
   5   8  15      210.24      209.46     66.71 o 
   6   8  15        0.10       41.24     90.42 o 
   7   8  15       40.72      106.42     70.42 o 
   8   8  15      114.48      124.74     79.41 o 
   9   8  15      316.32      293.14     87.45 o 
  10   8  15        1.83      -18.40     62.92 o 
  11   8  15       94.97      161.53     97.72 o 
  -7   9  15        0.92       71.93     94.59 o 
  -6   9  15        1.48       31.84     89.97 o 
  -5   9  15       22.70       50.58     92.28 o 
  -4   9  15       39.44      102.71     97.56 o 
  -3   9  15        0.25      -31.01     84.53 o 
  -2   9  15        6.62      -86.35     86.35 o 
  -1   9  15        5.15      -36.95     61.00 o 
   0   9  15       78.16       96.36     64.88 o 
   1   9  15       51.73       -9.24     59.12 o 
   2   9  15        0.70       78.04     64.18 o 
   3   9  15        0.97       12.07     62.93 o 
   4   9  15      157.14       24.43     63.97 o 
   5   9  15       47.52       89.70     68.96 o 
 -24   0  16      200.76      247.19     70.79 o 
 -23   0  16      690.84      967.31    101.96 o 
 -22   0  16       45.01      -11.86     54.47 o 
 -21   0  16      312.67      400.72     71.23 o 
 -20   0  16      504.09      532.83     75.03 o 
 -19   0  16       17.13       35.35     49.99 o 
 -18   0  16       40.96       24.76     34.43 o 
 -17   0  16      528.25      474.53     50.06 o 
 -16   0  16       95.89       95.07     30.87 o 
 -15   0  16     1275.27     1119.36     96.98 o 
 -14   0  16      178.07      197.82     31.28 o 
 -13   0  16     1159.66     1091.83     57.34 o 
 -12   0  16     2091.41     2093.17     82.94 o 
 -11   0  16      223.46      330.03     27.11 o 
 -10   0  16        0.69       -7.61     17.64 o 
  -9   0  16       29.47       30.08     18.65 o 
  -8   0  16      715.93      714.26     35.52 o 
  -7   0  16      100.93       72.38     17.34 o 
  -6   0  16      531.48      498.81     27.98 o 
  -5   0  16       40.99       18.83     13.99 o 
  -4   0  16     1407.87     1412.06     44.22 o 
  -3   0  16      105.35       96.47     21.92 o 
  -2   0  16      162.29      173.98     20.88 o 
  -1   0  16       48.81       31.45     16.76 o 
   0   0  16      451.74      437.24     26.79 o 
   1   0  16      356.29      362.31     25.44 o 
   2   0  16      255.30      214.45     20.30 o 
   3   0  16      129.72      127.69     22.29 o 
   4   0  16       11.44      -16.50     20.56 o 
   5   0  16      355.17      286.11     33.17 o 
   6   0  16     2292.03     2212.62     92.66 o 
   7   0  16      399.49      375.88     36.62 o 
   8   0  16     1033.16     1072.12     49.18 o 
   9   0  16     2341.66     2485.84     81.92 o 
  10   0  16     9204.24     9301.42    239.22 o 
  11   0  16      309.88      291.43     34.84 o 
  12   0  16     2087.64     2145.74     78.97 o 
  13   0  16     2922.79     2813.44     95.32 o 
  14   0  16       19.82       43.45     36.30 o 
  15   0  16      174.83      146.79     36.37 o 
  16   0  16        6.52       26.34     34.60 o 
  17   0  16      217.86      161.01     52.85 o 
  18   0  16     1041.14     1006.73    128.42 o 
  19   0  16        5.14       36.25     45.59 o 
  20   0  16     1436.72     1427.19     84.58 o 
  21   0  16      168.13      101.63     55.90 o 
  22   0  16      690.10      772.78    100.98 o 
  23   0  16       54.36       92.67     63.55 o 
 -24   1  16       35.79       11.43     42.47 o 
 -23   1  16      145.10      122.47     40.07 o 
 -22   1  16        3.22       89.62     35.98 o 
 -21   1  16      864.32      933.07     59.06 o 
 -20   1  16      240.89      287.85     39.70 o 
 -19   1  16      492.15      505.82     38.84 o 
 -18   1  16     1523.80     1423.14     77.14 o 
 -17   1  16       18.11       33.25     22.68 o 
 -16   1  16      257.37      301.57     27.92 o 
 -15   1  16        4.71      -19.14     19.14 o 
 -14   1  16     3085.36     2858.88     80.65 o 
 -13   1  16      548.26      532.94     28.14 o 
 -12   1  16     2006.86     1799.70     51.43 o 
 -11   1  16        1.46       -1.32     16.61 o 
 -10   1  16     3738.31     3646.55     77.61 o 
  -9   1  16      289.46      301.17     17.73 o 
  -8   1  16     2190.06     2180.49     44.99 o 
  -7   1  16       12.70       17.67     11.24 o 
  -6   1  16        3.93        3.50     10.51 o 
  -5   1  16       55.91       51.43     11.09 o 
  -4   1  16       87.02       79.30     15.86 o 
  -3   1  16     1410.12     1228.81     30.03 o 
  -2   1  16      676.60      760.35     26.91 o 
  -1   1  16       19.98       23.45     12.87 o 
   0   1  16      243.95      278.62     17.52 o 
   1   1  16      549.37      464.63     19.57 o 
   2   1  16     1737.30     1700.33     39.92 o 
   3   1  16       84.65       82.57     13.01 o 
   4   1  16       75.80       64.80     14.63 o 
   5   1  16       21.66       -5.56     17.62 o 
   6   1  16      738.93      627.32     25.27 o 
   7   1  16        0.15        4.38     15.44 o 
   8   1  16      777.17      750.39     28.92 o 
   9   1  16      218.89      228.39     21.18 o 
  10   1  16      714.43      638.65     29.24 o 
  11   1  16      543.93      458.53     33.94 o 
  12   1  16     1407.73     1452.64     45.55 o 
  13   1  16      576.99      555.73     33.61 o 
  14   1  16      157.20      128.64     24.46 o 
  15   1  16      137.19       92.62     26.36 o 
  16   1  16      744.82      748.88     39.20 o 
  17   1  16      136.46       91.92     28.66 o 
  18   1  16       59.99       53.48     32.37 o 
  19   1  16      601.34      627.27     42.93 o 
  20   1  16       55.33       39.62     37.43 o 
  21   1  16      112.42      118.10     39.55 o 
  22   1  16       53.60       61.29     44.07 o 
  23   1  16        1.35      -35.36     43.11 o 
 -24   2  16        6.08      -37.80     37.80 o 
 -23   2  16      229.06      281.96     43.38 o 
 -22   2  16       57.84       76.47     37.17 o 
 -21   2  16      345.75      426.42     45.34 o 
 -20   2  16        0.08       11.25     32.55 o 
 -19   2  16      156.22      196.43     30.32 o 
 -18   2  16      113.57       77.22     25.81 o 
 -17   2  16     1157.58     1146.54     52.45 o 
 -16   2  16        0.04      -19.49     19.49 o 
 -15   2  16        0.02        4.64     19.93 o 
 -14   2  16      209.33      232.20     23.02 o 
 -13   2  16      188.39      126.17     19.83 o 
 -12   2  16      107.97       98.69     18.36 o 
 -11   2  16     2464.83     2533.41     63.90 o 
 -10   2  16        0.98        2.66     15.02 o 
  -9   2  16     1449.97     1508.37     41.42 o 
  -8   2  16        2.51        7.16     12.32 o 
  -7   2  16     1264.11     1260.02     33.17 o 
  -6   2  16     3738.65     3825.61     73.44 o 
  -5   2  16      301.15      350.26     23.26 o 
  -4   2  16     2407.74     2517.03     48.72 o 
  -3   2  16      255.67      286.87     15.38 o 
  -2   2  16       78.97       48.40     14.63 o 
  -1   2  16       51.19       39.51     10.29 o 
   0   2  16       94.72       78.75     11.78 o 
   1   2  16       51.71       54.28     11.84 o 
   2   2  16     3976.56     3853.47     73.64 o 
   3   2  16       76.75       46.53     13.13 o 
   4   2  16       24.38       22.51     13.96 o 
   5   2  16      625.48      642.47     26.86 o 
   6   2  16      987.24      988.95     32.40 o 
   7   2  16     1999.88     2070.85     49.12 o 
   8   2  16     4630.28     4617.96     90.74 o 
   9   2  16       53.20       41.59     19.00 o 
  10   2  16      261.65      245.96     24.22 o 
  11   2  16      308.20      320.47     29.39 o 
  12   2  16     4694.92     4917.95    105.74 o 
  13   2  16     1330.48     1411.04     79.35 o 
  14   2  16      198.26      143.57     31.49 o 
  15   2  16        3.03       32.66     26.88 o 
  16   2  16       27.19       35.86     30.65 o 
  17   2  16      241.90      178.53     35.56 o 
  18   2  16      248.71      288.75     43.79 o 
  19   2  16        9.06       50.56     40.30 o 
  20   2  16     1200.36     1154.09     81.18 o 
  21   2  16      124.93       69.46     46.73 o 
  22   2  16       22.61       42.66     49.06 o 
 -23   3  16        3.57      -51.12     51.12 o 
 -22   3  16        1.05      -22.83     78.86 o 
 -21   3  16      360.90      376.71     63.26 o 
 -20   3  16      272.69      376.23     62.67 o 
 -19   3  16        8.49      -13.46     28.47 o 
 -18   3  16      317.96      231.37     59.83 o 
 -17   3  16      173.00      186.47     49.37 o 
 -16   3  16      401.03      460.99     46.96 o 
 -15   3  16       12.60       30.62     34.23 o 
 -14   3  16        7.64       13.67     34.05 o 
 -13   3  16      111.35      134.18     29.25 o 
 -12   3  16      231.35      173.18     29.52 o 
 -11   3  16        0.35      -23.17     23.17 o 
 -10   3  16     1009.80     1005.67     75.72 o 
  -9   3  16      164.73      158.87     21.47 o 
  -8   3  16      704.68      686.54     32.01 o 
  -7   3  16       21.70        8.25     16.00 o 
  -6   3  16       15.70        1.31     16.98 o 
  -5   3  16     2460.95     2544.43     69.43 o 
  -4   3  16       50.35       45.93     19.38 o 
  -3   3  16      537.07      587.93     30.63 o 
  -2   3  16      306.45      269.03     31.38 o 
  -1   3  16      335.39      331.55     27.69 o 
   0   3  16     3152.96     3072.00     88.60 o 
   1   3  16       54.85       24.40     17.82 o 
   2   3  16     1720.96     1607.29     44.61 o 
   3   3  16       70.25       47.82     13.55 o 
   4   3  16       34.05       15.38     15.48 o 
   5   3  16      556.91      533.07     36.70 o 
   6   3  16      430.64      392.50     28.83 o 
   7   3  16       51.46       38.44     20.12 o 
   8   3  16      260.33      243.40     24.68 o 
   9   3  16       22.32       20.59     23.78 o 
  10   3  16       60.52       57.61     23.67 o 
  11   3  16      689.89      638.69     35.47 o 
  12   3  16       36.57       31.93     27.71 o 
  13   3  16        1.03      -26.28     26.28 o 
  14   3  16      537.68      547.07     43.63 o 
  15   3  16      600.90      561.70     45.01 o 
  16   3  16       80.45       29.36     35.88 o 
  17   3  16        3.55      -10.91     35.94 o 
  18   3  16      523.77      442.23     46.26 o 
  19   3  16      474.99      407.32     52.34 o 
  20   3  16        1.66       27.22     56.11 o 
  21   3  16       45.01       62.30     46.36 o 
  22   3  16       45.14       47.25     47.36 o 
 -22   4  16      214.41      139.81     87.20 o 
 -21   4  16       35.44      173.87     84.50 o 
 -20   4  16        0.15        8.62     79.09 o 
 -19   4  16     1335.92     1115.09    121.80 o 
 -18   4  16        7.01       92.16     72.77 o 
 -17   4  16        0.04      -38.85     47.14 o 
 -16   4  16       14.13      -22.38     46.06 o 
 -15   4  16       11.63       14.73     42.82 o 
 -14   4  16        2.17      -35.41     41.74 o 
 -13   4  16      175.34      191.00     48.37 o 
 -12   4  16      913.06      812.55     68.52 o 
 -11   4  16       73.59       92.30     48.74 o 
 -10   4  16      102.94       61.92     31.61 o 
  -9   4  16      426.96      405.84     56.73 o 
  -8   4  16     2646.73     2265.23     87.56 o 
  -7   4  16      269.34      230.64     34.33 o 
  -6   4  16      175.14      233.10     28.94 o 
  -5   4  16      177.49      220.57     28.59 o 
  -4   4  16     2161.33     2029.08     79.48 o 
  -3   4  16       38.86        5.53     29.06 o 
  -2   4  16      702.75      691.63     45.27 o 
  -1   4  16       13.72       74.09     30.62 o 
   0   4  16      141.67       72.68     34.19 o 
   1   4  16     1280.16     1162.97     59.56 o 
   2   4  16      770.10      831.53     50.64 o 
   3   4  16       26.62       72.41     32.05 o 
   4   4  16     1165.51     1214.01     77.84 o 
   5   4  16     1685.92     1698.31    126.23 o 
   6   4  16      761.93      776.00     57.86 o 
   7   4  16        2.25        4.39     28.60 o 
   8   4  16     1344.50     1315.59     94.57 o 
   9   4  16      123.99       73.66     24.37 o 
  10   4  16        0.06      -23.08     23.08 o 
  11   4  16        0.07      -15.54     33.47 o 
  12   4  16     1496.51     1580.05     82.08 o 
  13   4  16      315.62      269.63     45.27 o 
  14   4  16       14.31      -29.33     29.33 o 
  15   4  16        5.99        1.57     32.46 o 
  16   4  16        4.57       -4.16     35.57 o 
  17   4  16       18.39      -22.64     33.26 o 
  18   4  16        0.06       35.17     38.51 o 
  19   4  16       87.66       22.78     41.65 o 
  20   4  16      148.38      112.78     50.53 o 
 -21   5  16        9.83       40.54     75.65 o 
 -20   5  16      139.55      101.95     75.35 o 
 -19   5  16      157.68      123.43     55.97 o 
 -18   5  16       14.67       46.11     51.80 o 
 -17   5  16      561.56      569.13     67.42 o 
 -16   5  16      148.53      183.31     51.79 o 
 -15   5  16       76.05       48.95     46.29 o 
 -14   5  16      353.84      202.87     95.23 o 
 -13   5  16        7.01       44.32     42.71 o 
 -12   5  16        2.47       25.12     40.57 o 
 -11   5  16      161.23      133.06     45.48 o 
 -10   5  16       21.09       77.90     42.08 o 
  -9   5  16      313.68      261.05     37.35 o 
  -8   5  16       43.63       16.21     29.37 o 
  -7   5  16        5.61        2.12     29.14 o 
  -6   5  16        0.01       10.25     28.23 o 
  -5   5  16      183.00      187.84     35.94 o 
  -4   5  16      208.42      172.82     37.31 o 
  -3   5  16     1329.03     1365.80     68.67 o 
  -2   5  16       53.64       54.70     36.93 o 
  -1   5  16      121.95      109.26     39.24 o 
   0   5  16      977.24      941.80     94.71 o 
   1   5  16      740.64      627.15    110.84 o 
   2   5  16      459.73      502.95    190.96 o 
   3   5  16      515.03      539.44     65.43 o 
   4   5  16       39.23       80.22     52.14 o 
   5   5  16      104.45       93.13     39.14 o 
   6   5  16      122.89       69.15     40.37 o 
   7   5  16        5.48       -8.56     42.27 o 
   8   5  16      475.80      502.82    141.55 o 
   9   5  16        1.48       -6.00     52.00 o 
  10   5  16       43.83        0.39     53.47 o 
  11   5  16       45.15       -2.12     54.67 o 
  12   5  16       78.11       39.28     58.22 o 
  13   5  16      674.34      748.46     82.36 o 
  14   5  16        8.48       18.24     59.20 o 
  15   5  16       68.52       82.82     64.55 o 
  16   5  16      340.15      252.18    160.96 o 
  17   5  16        1.52      -11.16     96.38 o 
  18   5  16        9.27      -96.19     96.19 o 
  19   5  16      211.18      188.14     58.45 o 
 -19   6  16       44.57       75.85     51.72 o 
 -18   6  16        3.69      -11.33     60.03 o 
 -17   6  16       19.36        3.68     45.98 o 
 -16   6  16       82.38       94.64     48.70 o 
 -15   6  16       90.55       54.73     46.38 o 
 -14   6  16        8.40       60.54     44.29 o 
 -13   6  16      391.06      357.90    114.70 o 
 -12   6  16      112.28      157.69     55.91 o 
 -11   6  16        2.38      -23.53     56.62 o 
 -10   6  16      488.91      393.06    115.11 o 
  -9   6  16       40.47       21.64     45.69 o 
  -8   6  16        0.44      -33.69     72.16 o 
  -7   6  16      169.65      194.49     79.35 o 
  -6   6  16     2814.45     2975.75    200.49 o 
  -5   6  16       37.55       75.53     75.74 o 
  -4   6  16       95.32      136.96     50.72 o 
  -3   6  16      108.04      152.44     52.45 o 
  -2   6  16      287.70      324.57     59.19 o 
  -1   6  16       67.36      118.23     52.34 o 
   0   6  16       37.37       25.98     95.75 o 
   1   6  16       50.53       93.39     53.54 o 
   2   6  16      129.17      141.16    151.82 o 
   3   6  16     1334.60     1321.10    228.50 o 
   4   6  16      741.50      769.48     77.65 o 
   5   6  16      116.54      164.07    126.87 o 
   6   6  16      162.86      141.35     59.22 o 
   7   6  16      687.38      703.26    118.50 o 
   8   6  16      350.54      359.44     67.68 o 
   9   6  16        8.96      -29.76     56.32 o 
  10   6  16      166.42       79.16     59.68 o 
  11   6  16        0.73       -0.55     58.64 o 
  12   6  16      179.52      193.23     65.29 o 
  13   6  16       74.36      192.40     73.09 o 
  14   6  16        4.69       67.39     64.44 o 
  15   6  16      267.64      277.97    107.74 o 
  16   6  16       24.88      -30.46     92.88 o 
  17   6  16       33.15      128.61    103.04 o 
 -16   7  16      158.69      171.86     92.57 o 
 -15   7  16      194.69      202.81     89.65 o 
 -14   7  16        1.13      -50.81     79.62 o 
 -13   7  16       77.43       72.26     80.21 o 
 -12   7  16      120.15      100.69     83.32 o 
 -11   7  16        0.36       20.66     78.21 o 
 -10   7  16       11.30      139.15     80.27 o 
  -9   7  16       90.86      -22.96     75.96 o 
  -8   7  16       85.07       59.94     75.29 o 
  -7   7  16       46.02       33.10     77.42 o 
  -6   7  16        2.83      -18.58     78.11 o 
  -5   7  16       21.35      -74.93     74.93 o 
  -4   7  16      758.83      612.12    105.84 o 
  -3   7  16      262.39      149.17     55.19 o 
  -2   7  16       70.27      172.61     86.08 o 
  -1   7  16        2.82       86.55     54.09 o 
   0   7  16       41.02      -24.21     68.51 o 
   1   7  16        5.53      -39.34     52.92 o 
   2   7  16      209.43       87.87    105.05 o 
   3   7  16      219.86      264.63     87.40 o 
   4   7  16      437.54      320.00    102.68 o 
   5   7  16       44.46       53.42     58.84 o 
   6   7  16       10.94        9.41     57.82 o 
   7   7  16      117.62      151.43     73.29 o 
   8   7  16       98.42      109.30     61.08 o 
   9   7  16        7.74      -34.48     70.87 o 
  10   7  16        7.56       59.29     62.49 o 
  11   7  16       20.14       61.93     63.96 o 
  12   7  16        0.05      -66.43    112.38 o 
  13   7  16      446.74      435.21     78.09 o 
  14   7  16        0.02       16.36     92.43 o 
 -12   8  16        4.96       18.68     85.48 o 
 -11   8  16      160.93      191.91     96.37 o 
 -10   8  16       29.07       30.26     85.51 o 
  -9   8  16        6.48      -18.20     84.22 o 
  -8   8  16       95.94      104.10     88.57 o 
  -7   8  16       64.51        2.85     85.32 o 
  -6   8  16      383.15      324.26     99.14 o 
  -5   8  16        4.17      -15.93     83.61 o 
  -4   8  16      140.95      275.83     99.19 o 
  -3   8  16      219.90      122.42     91.41 o 
  -2   8  16       21.79       73.75     58.73 o 
  -1   8  16      242.60      327.85     70.18 o 
   0   8  16       75.90        3.35     57.73 o 
   1   8  16       13.57      -38.32     57.58 o 
   2   8  16       28.51       29.42     59.84 o 
   3   8  16      333.17      378.84    118.23 o 
   4   8  16        0.47       70.75     61.26 o 
   5   8  16      298.77      416.52     74.58 o 
   6   8  16       31.66       19.75     71.47 o 
   7   8  16       68.81      -34.42     73.04 o 
   8   8  16       13.78        3.27     64.47 o 
   9   8  16        0.66      -62.91     62.91 o 
  10   8  16       36.24      -15.25     62.29 o 
  11   8  16       15.52      114.92     71.51 o 
  -5   9  16       10.37       36.17     89.40 o 
  -4   9  16      137.33      144.09     99.76 o 
  -3   9  16        0.31      -78.08     88.93 o 
  -2   9  16        0.04       43.84     97.03 o 
  -1   9  16        4.96      -44.31     87.64 o 
   0   9  16        1.67       60.84     62.59 o 
   1   9  16        0.05        6.45     73.95 o 
   2   9  16       21.80       25.05    102.73 o 
   3   9  16       53.38       17.37     64.54 o 
   4   9  16       39.85       69.96     68.29 o 
 -24   1  17       35.25       23.42     43.38 o 
 -23   1  17       13.33       27.52     40.97 o 
 -22   1  17        1.01       36.69     36.71 o 
 -21   1  17       27.96       69.77     35.26 o 
 -20   1  17       65.41      114.27     35.71 o 
 -19   1  17        1.62       70.14     32.88 o 
 -18   1  17       50.05       52.73     30.61 o 
 -17   1  17       92.93       67.50     33.92 o 
 -16   1  17      450.39      477.22     32.69 o 
 -15   1  17      202.88      213.29     25.90 o 
 -14   1  17      984.47     1050.85     57.94 o 
 -13   1  17      207.29      175.51     21.41 o 
 -12   1  17     1791.79     1836.27     52.80 o 
 -11   1  17      219.99      214.33     20.75 o 
 -10   1  17       92.51      112.20     16.43 o 
  -9   1  17      677.17      632.58     23.77 o 
  -8   1  17       23.85        6.63     12.94 o 
  -7   1  17      419.74      409.63     18.47 o 
  -6   1  17      493.91      474.83     19.19 o 
  -5   1  17      506.73      503.85     19.32 o 
  -4   1  17      339.75      342.33     21.49 o 
  -3   1  17       11.69       14.86     12.06 o 
  -2   1  17     2202.55     2221.73     51.13 o 
  -1   1  17     1116.84     1241.95     35.81 o 
   0   1  17       92.15       87.85     14.55 o 
   1   1  17      614.32      568.08     22.09 o 
   2   1  17      590.14      606.26     39.05 o 
   3   1  17       26.28       18.61     13.10 o 
   4   1  17      217.63      184.97     19.42 o 
   5   1  17       40.15       31.11     15.65 o 
   6   1  17       58.88       58.90     16.47 o 
   7   1  17       65.70       69.86     17.34 o 
   8   1  17      420.90      444.86     32.29 o 
   9   1  17     1212.20     1255.67     41.02 o 
  10   1  17     1204.23     1223.71     40.84 o 
  11   1  17      169.07      157.19     23.45 o 
  12   1  17     2177.06     2361.29     63.82 o 
  13   1  17      188.63      168.37     27.31 o 
  14   1  17      158.73      155.87     25.42 o 
  15   1  17       17.98       27.58     26.05 o 
  16   1  17        9.25       -9.24     27.65 o 
  17   1  17       20.58      -30.55     30.55 o 
  18   1  17      184.93      173.70     35.00 o 
  19   1  17        5.56      -33.18     33.18 o 
  20   1  17       67.34       22.18     38.04 o 
  21   1  17       37.64       59.90     39.75 o 
  22   1  17        0.92       -4.90     43.89 o 
 -23   2  17        0.99      -25.09     36.56 o 
 -22   2  17       28.11      -18.37     37.50 o 
 -21   2  17      356.72      410.51     45.20 o 
 -20   2  17      268.35      271.71     51.09 o 
 -19   2  17      612.48      618.94     48.11 o 
 -18   2  17       56.00       38.89     32.52 o 
 -17   2  17      265.01      270.61     31.26 o 
 -16   2  17      395.69      366.47     44.81 o 
 -15   2  17      802.21      906.55     42.28 o 
 -14   2  17      781.41      742.81     34.63 o 
 -13   2  17      124.86      135.05     20.32 o 
 -12   2  17      570.66      539.39     27.94 o 
 -11   2  17       16.08      -16.11     16.11 o 
 -10   2  17      292.34      259.22     21.26 o 
  -9   2  17       14.48       16.09     16.36 o 
  -8   2  17      525.97      514.56     21.65 o 
  -7   2  17      320.32      327.02     17.74 o 
  -6   2  17       76.11       93.26     13.69 o 
  -5   2  17      267.81      313.42     17.15 o 
  -4   2  17      490.80      503.16     22.43 o 
  -3   2  17     3180.25     3127.03     66.67 o 
  -2   2  17      114.56      129.19     18.47 o 
  -1   2  17      673.74      665.05     24.00 o 
   0   2  17       32.15       31.13     12.41 o 
   1   2  17      391.42      403.79     19.16 o 
   2   2  17     1751.47     1823.16     42.33 o 
   3   2  17     1053.25      933.73     29.38 o 
   4   2  17     1297.06     1179.24     34.79 o 
   5   2  17       77.00       78.46     16.46 o 
   6   2  17      139.86      159.15     19.59 o 
   7   2  17       10.02       34.52     19.57 o 
   8   2  17     1832.61     1835.15     51.47 o 
   9   2  17      224.26      223.83     24.61 o 
  10   2  17       11.83        9.28     20.65 o 
  11   2  17      175.26      166.20     27.14 o 
  12   2  17      674.29      748.78     39.74 o 
  13   2  17        0.02       15.46     25.94 o 
  14   2  17       83.59       71.38     27.80 o 
  15   2  17       21.38       27.70     34.09 o 
  16   2  17     2027.46     1963.72    126.04 o 
  17   2  17        3.38        0.54     32.05 o 
  18   2  17      214.11      270.37     48.07 o 
  19   2  17      335.02      345.78     51.85 o 
  20   2  17      148.34      152.18     44.06 o 
  21   2  17       34.72       -0.19     47.36 o 
  22   2  17       84.86       99.97     58.97 o 
 -23   3  17      303.42      394.88    159.59 o 
 -22   3  17       46.36       47.42     56.43 o 
 -21   3  17        0.12       68.08     55.94 o 
 -20   3  17        0.13      -44.40     51.06 o 
 -19   3  17       16.69       48.26     73.91 o 
 -18   3  17      162.69      260.15     54.19 o 
 -17   3  17      347.16      225.40     53.57 o 
 -16   3  17       63.33       69.41     37.16 o 
 -15   3  17      487.72      491.97     46.97 o 
 -14   3  17      168.34       89.64     29.60 o 
 -13   3  17      249.38      289.22     34.04 o 
 -12   3  17      414.40      413.68     36.47 o 
 -11   3  17      563.09      590.84     44.64 o 
 -10   3  17        1.47      -23.29     23.29 o 
  -9   3  17     1684.44     1663.35     63.14 o 
  -8   3  17      165.99      161.51     26.68 o 
  -7   3  17     2670.36     2597.51     72.10 o 
  -6   3  17      972.02      894.00     38.75 o 
  -5   3  17      951.74     1043.13     42.90 o 
  -4   3  17     1791.14     1863.21     57.30 o 
  -3   3  17      817.78      843.80     37.43 o 
  -2   3  17      252.68      281.93     50.48 o 
  -1   3  17     2629.10     2586.82     68.64 o 
   0   3  17     1183.15     1122.05     42.08 o 
   1   3  17      328.59      305.35     20.83 o 
   2   3  17      286.78      274.05     28.11 o 
   3   3  17        1.59       16.11     19.02 o 
   4   3  17      203.21      185.79     23.01 o 
   5   3  17        1.36      -30.52     43.97 o 
   6   3  17      319.30      345.99     31.59 o 
   7   3  17     1907.98     1827.65     81.85 o 
   8   3  17      235.48      150.62     26.99 o 
   9   3  17     1618.17     1651.35     66.90 o 
  10   3  17      481.98      565.87     48.53 o 
  11   3  17      500.29      464.22     45.41 o 
  12   3  17       89.17        0.14     28.17 o 
  13   3  17      181.89      151.48     35.50 o 
  14   3  17      578.80      564.50     44.83 o 
  15   3  17        0.03       51.67     34.85 o 
  16   3  17       13.44       -7.94     34.97 o 
  17   3  17        3.67       43.80     37.35 o 
  18   3  17       66.40       41.30     38.90 o 
  19   3  17        0.62       34.07     39.35 o 
  20   3  17       43.95       70.93     45.53 o 
  21   3  17        0.80       21.65     44.87 o 
 -22   4  17        2.25        3.67     85.26 o 
 -21   4  17       48.06       14.03     84.94 o 
 -20   4  17      194.88       65.05     83.44 o 
 -19   4  17      186.72      209.91     85.95 o 
 -18   4  17      110.37      117.12     78.55 o 
 -17   4  17      243.15      168.36     54.29 o 
 -16   4  17      354.98      312.65     82.57 o 
 -15   4  17       87.98       28.78     45.43 o 
 -14   4  17      649.82      529.55     60.95 o 
 -13   4  17       56.69        9.65     43.94 o 
 -12   4  17      556.83      427.57     71.73 o 
 -11   4  17      867.05      827.73     79.87 o 
 -10   4  17      507.79      469.31     43.36 o 
  -9   4  17      510.47      366.47     42.20 o 
  -8   4  17      116.78       95.47     32.10 o 
  -7   4  17      718.00      688.81     64.92 o 
  -6   4  17     1277.36     1214.52     55.37 o 
  -5   4  17     2056.57     1988.41     68.72 o 
  -4   4  17      357.38      369.25     46.93 o 
  -3   4  17      211.27      156.90     35.86 o 
  -2   4  17     1041.46     1187.75    115.78 o 
  -1   4  17     3089.21     3213.38    110.62 o 
   0   4  17      233.41      202.65     36.68 o 
   1   4  17     2125.88     2060.14     82.57 o 
   2   4  17       82.42       59.58     34.17 o 
   3   4  17        0.26      -13.69     33.08 o 
   4   4  17     1212.19     1079.46     72.80 o 
   5   4  17     1585.98     1600.16     74.01 o 
   6   4  17     1415.90     1337.85     58.18 o 
   7   4  17      987.04      937.62     64.32 o 
   8   4  17      117.85       32.05     31.31 o 
   9   4  17      435.84      409.94     32.35 o 
  10   4  17      546.90      441.07     34.15 o 
  11   4  17      122.16       82.87     30.53 o 
  12   4  17      307.99      282.40     47.13 o 
  13   4  17        2.78      -30.19     30.19 o 
  14   4  17        0.80       -3.53     31.66 o 
  15   4  17        3.61       -8.78     32.56 o 
  16   4  17      796.56      770.58     49.70 o 
  17   4  17      330.52      393.79     42.48 o 
  18   4  17       42.87      -15.43     37.71 o 
  19   4  17        0.22      -38.11     38.11 o 
  20   4  17        9.92      -15.69     39.07 o 
 -20   5  17       29.36       12.79     75.60 o 
 -19   5  17       10.26      -68.59     68.59 o 
 -18   5  17       93.82       37.98     53.25 o 
 -17   5  17        0.79      -48.54     48.54 o 
 -16   5  17      101.67       97.62     51.63 o 
 -15   5  17        1.40       16.88     46.15 o 
 -14   5  17        0.23       -9.33     44.15 o 
 -13   5  17        3.98      -40.86     40.86 o 
 -12   5  17       22.83      -35.20     40.96 o 
 -11   5  17      221.70      176.77     46.43 o 
 -10   5  17      126.45       65.23     63.51 o 
  -9   5  17      647.36      605.10     57.78 o 
  -8   5  17       96.55       94.42     32.76 o 
  -7   5  17      175.28      177.62     34.86 o 
  -6   5  17       21.39        2.94     33.41 o 
  -5   5  17     1922.58     1980.79     69.94 o 
  -4   5  17        0.13       56.96     33.19 o 
  -3   5  17       38.08      105.65     33.24 o 
  -2   5  17      192.52      196.98     36.09 o 
  -1   5  17      526.53      546.39     44.13 o 
   0   5  17       98.28       66.47     63.16 o 
   1   5  17       33.34        7.27     31.06 o 
   2   5  17       23.52      -21.75     32.73 o 
   3   5  17      161.29      147.31     53.53 o 
   4   5  17      596.88      529.35     43.12 o 
   5   5  17       99.09       76.35     38.90 o 
   6   5  17      247.83      177.38     44.97 o 
   7   5  17      203.25      155.99     68.46 o 
   8   5  17       38.31       70.69     55.81 o 
   9   5  17      557.32      506.22     71.70 o 
  10   5  17       39.69      -53.00     53.00 o 
  11   5  17        5.75      -47.17     54.67 o 
  12   5  17        4.70       17.44     56.63 o 
  13   5  17       58.18       -5.64     60.44 o 
  14   5  17        6.41        4.17     62.61 o 
  15   5  17      106.40      101.08     67.32 o 
  16   5  17       59.38       91.74     65.92 o 
  17   5  17      237.11      172.69    106.06 o 
  18   5  17        4.29        2.98     46.91 o 
 -18   6  17      156.33      181.77     54.08 o 
 -17   6  17        2.74      -64.40     64.40 o 
 -16   6  17        0.08       -7.82     46.70 o 
 -15   6  17       34.29      114.30     48.28 o 
 -14   6  17      150.50       34.76    135.44 o 
 -13   6  17        7.37       27.39     42.69 o 
 -12   6  17      232.28      206.60     63.28 o 
 -11   6  17      108.37       90.12     54.35 o 
 -10   6  17        0.21       10.95     38.45 o 
  -9   6  17      131.13       43.01     37.73 o 
  -8   6  17      141.47      140.03     75.81 o 
  -7   6  17      138.02      105.04     79.47 o 
  -6   6  17      190.79      365.02     88.15 o 
  -5   6  17        7.48      -33.65     72.04 o 
  -4   6  17      615.67      681.80    199.70 o 
  -3   6  17        3.06       45.61     99.50 o 
  -2   6  17       18.35       52.02     72.58 o 
  -1   6  17     1675.94     1679.43    173.64 o 
   0   6  17      204.52      126.12     55.86 o 
   1   6  17       23.79      -34.10     49.61 o 
   2   6  17       40.63        9.14     78.75 o 
   3   6  17      529.47      570.59     73.43 o 
   4   6  17      276.78      339.21    120.60 o 
   5   6  17      217.91      243.71     61.33 o 
   6   6  17       99.88       93.50     65.09 o 
   7   6  17        0.14      -19.38     79.52 o 
   8   6  17        0.60      -35.80     55.51 o 
   9   6  17        5.51      -32.22     56.83 o 
  10   6  17      185.34      106.84     63.10 o 
  11   6  17      170.59      220.53     66.65 o 
  12   6  17       83.75      117.49     65.32 o 
  13   6  17        0.76       29.37     62.20 o 
  14   6  17        7.63       28.45     65.10 o 
  15   6  17        3.52      -61.68     61.68 o 
  16   6  17      320.63      216.78    106.79 o 
 -15   7  17        0.42      -43.25     81.85 o 
 -14   7  17       55.53       42.58     82.62 o 
 -13   7  17       16.10        3.74     83.41 o 
 -12   7  17      164.70      201.07     89.38 o 
 -11   7  17       12.71      125.45     81.07 o 
 -10   7  17       64.92      -72.25     72.25 o 
  -9   7  17        2.57       12.27     75.50 o 
  -8   7  17       23.83      140.65     84.52 o 
  -7   7  17       29.69       62.10     81.20 o 
  -6   7  17        0.06       14.62     78.67 o 
  -5   7  17       67.84       -4.93     81.79 o 
  -4   7  17      131.66      243.95     92.86 o 
  -3   7  17      110.61      109.22     54.90 o 
  -2   7  17       83.80       68.29     53.86 o 
  -1   7  17      100.37       76.96     58.55 o 
   0   7  17       12.50       60.84     55.25 o 
   1   7  17      406.05      483.36    102.15 o 
   2   7  17        8.12      101.47     58.20 o 
   3   7  17       35.64       -8.95     56.57 o 
   4   7  17        1.03      -56.16     56.84 o 
   5   7  17        0.29      -56.83     56.83 o 
   6   7  17       86.78       94.29     61.61 o 
   7   7  17       45.62       54.88     63.07 o 
   8   7  17       27.42       65.35     62.10 o 
   9   7  17       92.77       90.43     63.41 o 
  10   7  17        2.50       12.19     63.23 o 
  11   7  17       36.71      126.03    109.48 o 
  12   7  17      179.40      202.96     71.20 o 
  13   7  17        9.55       72.39     68.96 o 
  14   7  17        0.08      -86.37     86.37 o 
 -11   8  17       26.65      -49.71     85.45 o 
 -10   8  17       17.45      -29.31     80.43 o 
  -9   8  17        0.63      -22.95     81.39 o 
  -8   8  17       33.66      -13.60     80.75 o 
  -7   8  17       28.69        6.59     85.70 o 
  -6   8  17      615.10      665.43    120.62 o 
  -5   8  17        0.01      -81.03     84.97 o 
  -4   8  17      149.02       86.38     92.01 o 
  -3   8  17       54.70      122.23     94.94 o 
  -2   8  17      752.35      800.88    160.68 o 
  -1   8  17      233.71      199.54     66.71 o 
   0   8  17      271.22      278.87     67.53 o 
   1   8  17      210.00      139.25     62.19 o 
   2   8  17       29.76       65.39     61.69 o 
   3   8  17       11.19       39.33     61.24 o 
   4   8  17        1.10       38.89     63.23 o 
   5   8  17      156.56       70.07     66.67 o 
   6   8  17        1.42      -52.98     61.54 o 
   7   8  17       20.19        8.89     64.88 o 
   8   8  17       77.55       39.19     88.07 o 
   9   8  17        5.26       18.75     64.63 o 
  10   8  17       29.93       94.39     68.83 o 
  -2   9  17       17.96        2.70     97.31 o 
  -1   9  17       39.19      126.64     99.07 o 
   0   9  17        0.12      -62.31     62.31 o 
   1   9  17       29.73        7.64     63.81 o 
 -24   0  18      339.02      379.08     79.63 o 
 -23   0  18       32.33       22.14     60.54 o 
 -22   0  18      283.70      247.98     69.11 o 
 -21   0  18      129.35      180.95     63.52 o 
 -20   0  18      259.53      214.86     64.34 o 
 -19   0  18      132.94      135.40     56.62 o 
 -18   0  18      336.35      318.96     64.18 o 
 -17   0  18       22.23      -16.77     38.60 o 
 -16   0  18     3003.73     3123.19    151.97 o 
 -15   0  18     1311.17     1373.11     70.36 o 
 -14   0  18      290.50      365.85     54.55 o 
 -13   0  18        4.79        2.66     29.26 o 
 -12   0  18     1101.46     1184.35     60.51 o 
 -11   0  18     2891.46     2938.23     98.46 o 
 -10   0  18     1255.60     1323.23     53.50 o 
  -9   0  18     2947.48     2917.53     86.34 o 
  -8   0  18       73.18       45.17     22.78 o 
  -7   0  18      590.05      634.32     33.83 o 
  -6   0  18      235.62      258.00     24.57 o 
  -5   0  18      412.16      446.40     33.75 o 
  -4   0  18     4170.70     4236.03    114.25 o 
  -3   0  18      646.90      645.99     38.71 o 
  -2   0  18     3416.72     3509.28    112.14 o 
  -1   0  18      811.48      720.21     35.62 o 
   0   0  18     1305.04     1253.94     57.91 o 
   1   0  18      243.14      195.24     38.14 o 
   2   0  18     1329.22     1282.54     49.78 o 
   3   0  18       19.20        4.31     19.65 o 
   4   0  18       80.41      124.64     24.36 o 
   5   0  18      724.86      730.04     39.11 o 
   6   0  18       47.76       -5.81     21.00 o 
   7   0  18     3931.60     4146.40    135.55 o 
   8   0  18      595.95      611.20     40.06 o 
   9   0  18     5096.15     5505.38    151.90 o 
  10   0  18        2.45       -0.66     28.67 o 
  11   0  18       62.68       81.15     31.87 o 
  12   0  18        2.58       -6.66     30.86 o 
  13   0  18     4069.01     4520.71    136.24 o 
  14   0  18     1947.26     2050.00     82.69 o 
  15   0  18      126.99      133.74     42.75 o 
  16   0  18      211.76      194.22     49.14 o 
  17   0  18      568.22      574.20     59.14 o 
  18   0  18       33.09      -14.28     55.66 o 
  19   0  18      280.12      339.31     54.84 o 
  20   0  18      322.39      307.88     57.44 o 
  21   0  18      130.34      143.74     55.55 o 
  22   0  18       64.34      159.06     56.04 o 
 -23   1  18      116.68       72.48     56.25 o 
 -22   1  18      105.91      117.53     39.74 o 
 -21   1  18        2.89      -33.50     33.86 o 
 -20   1  18       72.50       93.16     35.90 o 
 -19   1  18      947.70     1058.98    103.07 o 
 -18   1  18        5.44       27.88     25.37 o 
 -17   1  18        4.44      -22.67     23.54 o 
 -16   1  18      213.39      243.17     27.10 o 
 -15   1  18      322.24      383.82     29.94 o 
 -14   1  18       14.63        2.97     19.77 o 
 -13   1  18      163.15      205.43     24.54 o 
 -12   1  18     1913.60     1916.43     54.96 o 
 -11   1  18      359.96      293.16     24.05 o 
 -10   1  18       50.89       51.15     17.02 o 
  -9   1  18     1621.47     1781.08     46.23 o 
  -8   1  18       11.44        0.12     14.90 o 
  -7   1  18       52.15       42.80     13.96 o 
  -6   1  18       20.97       -8.61     11.98 o 
  -5   1  18      333.33      373.98     24.46 o 
  -4   1  18      241.04      270.03     17.73 o 
  -3   1  18      206.57      172.17     15.63 o 
  -2   1  18      354.26      353.70     19.75 o 
  -1   1  18     7093.92     7263.89    138.36 o 
   0   1  18     2607.86     2759.82     61.35 o 
   1   1  18      769.79      790.17     28.25 o 
   2   1  18     1808.49     1852.75     44.47 o 
   3   1  18     2209.13     2187.79     46.75 o 
   4   1  18       17.37        6.54     13.49 o 
   5   1  18      167.46      154.11     18.27 o 
   6   1  18        8.20      -16.41     16.41 o 
   7   1  18        0.28       -4.70     17.41 o 
   8   1  18      319.48      292.89     24.01 o 
   9   1  18     1240.54     1246.00     40.51 o 
  10   1  18      841.27      884.53     35.08 o 
  11   1  18        6.21      -20.57     20.57 o 
  12   1  18      261.38      296.84     28.34 o 
  13   1  18       91.58      125.34     26.06 o 
  14   1  18       30.38       38.02     24.29 o 
  15   1  18       88.28       96.73     31.14 o 
  16   1  18       36.40       79.62     32.14 o 
  17   1  18      448.25      513.96     40.64 o 
  18   1  18       10.36       -6.91     33.21 o 
  19   1  18      162.91      166.05     37.44 o 
  20   1  18      132.29      143.89     41.27 o 
  21   1  18       53.44       23.59     40.39 o 
  22   1  18      596.41      596.75     93.82 o 
 -23   2  18       76.45       21.42     39.00 o 
 -22   2  18       40.08        7.02     36.45 o 
 -21   2  18        7.69      -21.66     35.29 o 
 -20   2  18       98.87       87.05     36.11 o 
 -19   2  18       35.60       22.32     33.67 o 
 -18   2  18      640.63      560.57     45.79 o 
 -17   2  18       64.55       59.71     30.24 o 
 -16   2  18       99.44       53.63     28.81 o 
 -15   2  18      113.14      120.54     26.54 o 
 -14   2  18     1480.81     1484.76     48.61 o 
 -13   2  18        0.60       10.47     18.55 o 
 -12   2  18        4.54       27.02     26.93 o 
 -11   2  18      302.67      262.02     22.29 o 
 -10   2  18      727.20      759.97     32.74 o 
  -9   2  18     3524.37     3679.19     85.12 o 
  -8   2  18      922.94      922.14     31.42 o 
  -7   2  18      780.22      773.38     28.02 o 
  -6   2  18      314.33      306.68     19.74 o 
  -5   2  18     4706.65     4884.52     91.93 o 
  -4   2  18      293.85      333.93     20.08 o 
  -3   2  18      121.60      145.84     18.12 o 
  -2   2  18     2986.97     2929.31     69.03 o 
  -1   2  18       86.56       91.97     14.31 o 
   0   2  18     1082.04     1047.55     32.33 o 
   1   2  18     4617.61     4490.08     91.04 o 
   2   2  18      497.73      455.42     26.31 o 
   3   2  18      441.20      488.66     26.95 o 
   4   2  18       16.32        4.85     13.93 o 
   5   2  18       25.97       23.41     17.11 o 
   6   2  18      108.55      105.09     20.13 o 
   7   2  18     4757.67     4711.37     99.44 o 
   8   2  18      283.68      290.72     25.05 o 
   9   2  18     1788.85     1803.52     52.64 o 
  10   2  18      251.94      254.91     25.59 o 
  11   2  18      808.76      845.46     47.34 o 
  12   2  18     3705.33     3651.81    101.43 o 
  13   2  18     1597.27     1637.85     89.72 o 
  14   2  18       34.97       74.06     37.26 o 
  15   2  18       21.68       24.36     31.40 o 
  16   2  18     1242.92     1123.02     61.67 o 
  17   2  18      116.79      124.71     41.71 o 
  18   2  18      149.23      239.13     45.08 o 
  19   2  18        9.57        5.24     41.75 o 
  20   2  18       14.21       -4.14     41.90 o 
  21   2  18        5.60      -13.57     48.71 o 
 -22   3  18        0.81       59.91     55.60 o 
 -21   3  18      182.71      181.14     58.70 o 
 -20   3  18       29.76       -1.28     51.94 o 
 -19   3  18     1404.28     1821.86    199.39 o 
 -18   3  18       14.74       79.55     59.16 o 
 -17   3  18       11.56      -42.58     42.58 o 
 -16   3  18      138.68      139.88     29.83 o 
 -15   3  18       25.37      104.02     36.89 o 
 -14   3  18        5.47       26.00     34.78 o 
 -13   3  18       23.58       -9.39     31.26 o 
 -12   3  18      116.55       60.25     33.83 o 
 -11   3  18      356.33      325.25     36.52 o 
 -10   3  18       30.03       52.84     29.27 o 
  -9   3  18       30.52       17.18     25.31 o 
  -8   3  18       45.68       58.84     25.13 o 
  -7   3  18        2.31        8.43     21.60 o 
  -6   3  18     2064.48     2206.55     65.55 o 
  -5   3  18      553.53      549.25     32.44 o 
  -4   3  18       44.41       27.42     21.11 o 
  -3   3  18      185.13      198.90     49.50 o 
  -2   3  18     1359.88     1357.18     54.88 o 
  -1   3  18     3385.98     3518.01     88.01 o 
   0   3  18      385.33      364.56     32.07 o 
   1   3  18      966.05      934.07     50.92 o 
   2   3  18     1308.05     1267.65     49.55 o 
   3   3  18     4470.14     4594.47    110.99 o 
   4   3  18      338.15      395.33     30.09 o 
   5   3  18        0.35      -21.72     21.72 o 
   6   3  18     2688.97     2650.18     76.11 o 
   7   3  18      245.34      253.28     40.38 o 
   8   3  18      230.02      199.61     29.37 o 
   9   3  18       90.63       59.47     27.42 o 
  10   3  18       38.09       28.62     31.38 o 
  11   3  18       77.49       54.99     28.74 o 
  12   3  18       67.86       30.50     33.17 o 
  13   3  18       12.32      -22.92     32.93 o 
  14   3  18       27.50       -3.06     34.14 o 
  15   3  18      153.46      130.43     37.63 o 
  16   3  18      281.03      311.47     47.76 o 
  17   3  18      351.52      360.58     52.82 o 
  18   3  18       19.45        1.26     46.92 o 
  19   3  18       19.87       47.10     40.69 o 
  20   3  18      341.39      422.53     55.89 o 
  21   3  18      208.41      254.74     52.26 o 
 -21   4  18      256.98      233.59     92.82 o 
 -20   4  18       42.16       13.98     80.10 o 
 -19   4  18      629.10      528.67     99.41 o 
 -18   4  18       75.42       31.33     78.53 o 
 -17   4  18      255.52      229.28     67.33 o 
 -16   4  18        0.03      -11.41     46.87 o 
 -15   4  18       25.73      -45.76     46.45 o 
 -14   4  18      240.71      204.01     51.92 o 
 -13   4  18      380.52      405.17     60.13 o 
 -12   4  18        3.35       13.78     68.48 o 
 -11   4  18       30.49       26.65     57.12 o 
 -10   4  18      210.36      162.93     35.31 o 
  -9   4  18       21.17      -29.14     29.14 o 
  -8   4  18       50.09       33.95     31.24 o 
  -7   4  18      432.25      353.60     40.13 o 
  -6   4  18       31.56       33.04     27.73 o 
  -5   4  18      370.17      482.98     36.82 o 
  -4   4  18     1049.66      989.68     76.44 o 
  -3   4  18     1185.87     1139.01     61.02 o 
  -2   4  18       20.07      -32.26     48.95 o 
  -1   4  18       69.89       61.44     34.64 o 
   0   4  18      501.97      551.64     63.09 o 
   1   4  18     1151.07     1091.47     61.71 o 
   2   4  18       25.47       50.82     34.18 o 
   3   4  18      123.52      183.26     37.54 o 
   4   4  18        4.41       76.04     35.01 o 
   5   4  18       16.21       10.10     27.66 o 
   6   4  18       67.96       32.45     30.12 o 
   7   4  18      794.55      787.38     61.09 o 
   8   4  18        0.05        3.80     30.79 o 
   9   4  18      903.49      852.92     51.89 o 
  10   4  18      173.96      174.63     31.81 o 
  11   4  18      134.52      155.38     32.64 o 
  12   4  18     1096.38      993.33     75.52 o 
  13   4  18      772.04      774.26     68.50 o 
  14   4  18      147.03      149.06     35.74 o 
  15   4  18       83.43       28.67     33.52 o 
  16   4  18      540.63      450.19     44.43 o 
  17   4  18       63.29       21.34     35.39 o 
  18   4  18       13.77       -4.49     50.28 o 
  19   4  18        6.04      -39.84     39.84 o 
 -20   5  18        1.95      -12.72     76.14 o 
 -19   5  18       79.81       91.62     77.34 o 
 -18   5  18       82.13       90.35     55.43 o 
 -17   5  18       39.38        2.76     51.90 o 
 -16   5  18      141.42       51.23     50.14 o 
 -15   5  18       26.09       37.18     47.95 o 
 -14   5  18       83.55        6.06     46.30 o 
 -13   5  18        5.23       23.89     44.53 o 
 -12   5  18      112.30      178.19     48.66 o 
 -11   5  18      111.72       84.22     44.30 o 
 -10   5  18       42.58      103.15     49.18 o 
  -9   5  18        1.47       15.80     42.67 o 
  -8   5  18     1947.54     1957.68    100.56 o 
  -7   5  18       62.69       75.45     66.02 o 
  -6   5  18       36.63       53.79     37.60 o 
  -5   5  18      369.17      411.22     53.24 o 
  -4   5  18     2547.93     2427.60     91.78 o 
  -3   5  18      156.51      163.26     47.55 o 
  -2   5  18      203.71      226.47     38.44 o 
  -1   5  18      334.33      254.86     60.70 o 
   0   5  18      594.70      604.87     53.51 o 
   1   5  18       19.07      -41.53     60.90 o 
   2   5  18      730.88      761.41    109.69 o 
   3   5  18       52.02       36.51     51.95 o 
   4   5  18      209.50      236.49    140.25 o 
   5   5  18      223.32      263.14     39.67 o 
   6   5  18      240.43      208.60     37.84 o 
   7   5  18       94.90       65.37     49.27 o 
   8   5  18       99.51       45.68     47.92 o 
   9   5  18       52.73       81.73     35.65 o 
  10   5  18      160.71      141.19     61.03 o 
  11   5  18      163.99      157.66     37.56 o 
  12   5  18      191.45      213.43     65.12 o 
  13   5  18        0.00       24.58     61.44 o 
  14   5  18       48.34       54.23     64.62 o 
  15   5  18        5.87        8.87     63.36 o 
  16   5  18        3.15       30.91     66.20 o 
  17   5  18       15.44      123.88    105.40 o 
  18   5  18       73.51       -3.63    107.76 o 
 -17   6  18        0.05      -22.38     64.47 o 
 -16   6  18        6.99       12.82     47.80 o 
 -15   6  18      236.54      286.39     69.15 o 
 -14   6  18        1.35       73.08     47.13 o 
 -13   6  18      520.95      538.07     60.11 o 
 -12   6  18       17.56       21.05     42.33 o 
 -11   6  18        4.05       -6.29     41.14 o 
 -10   6  18       11.14       -3.96     40.66 o 
  -9   6  18       23.58       51.40     40.29 o 
  -8   6  18      138.76      184.01     42.99 o 
  -7   6  18       39.33       20.86     37.78 o 
  -6   6  18      111.11      136.00     79.88 o 
  -5   6  18      452.58      451.59     97.64 o 
  -4   6  18      301.60      378.53     61.50 o 
  -3   6  18       55.55       80.63     52.10 o 
  -2   6  18      179.16      185.32     85.26 o 
  -1   6  18        3.89       13.07     52.75 o 
   0   6  18      123.39       63.98     54.43 o 
   1   6  18      233.04      235.47     61.09 o 
   2   6  18       43.91       84.73     82.41 o 
   3   6  18       48.23      108.28     57.19 o 
   4   6  18      112.91       97.59     58.20 o 
   5   6  18        1.60      -12.37     56.54 o 
   6   6  18       49.89       62.28    107.95 o 
   7   6  18       35.82       42.31     59.60 o 
   8   6  18      237.72      208.79     64.96 o 
   9   6  18      137.89      114.31     62.06 o 
  10   6  18       70.62       48.14    167.29 o 
  11   6  18       60.37       71.84     63.17 o 
  12   6  18       29.05      -51.88     65.76 o 
  13   6  18       57.50       56.16     65.62 o 
  14   6  18      502.52      438.93     80.01 o 
  15   6  18       57.78       39.59     70.55 o 
  16   6  18        5.06      -25.81     97.31 o 
 -15   7  18        3.57      123.62     91.54 o 
 -14   7  18      118.55      193.89     91.60 o 
 -13   7  18       38.99        1.27     82.62 o 
 -12   7  18      115.85       51.76     82.91 o 
 -11   7  18       26.60       48.71     78.30 o 
 -10   7  18       40.71      127.53     84.91 o 
  -9   7  18        1.19      -43.14     76.95 o 
  -8   7  18      243.71      300.47     95.99 o 
  -7   7  18       21.02      100.68     79.15 o 
  -6   7  18      212.40      214.31     89.54 o 
  -5   7  18       48.18       63.02     86.20 o 
  -4   7  18     1023.29     1095.86    132.39 o 
  -3   7  18       26.93      124.95     56.72 o 
  -2   7  18       90.20      105.61     56.52 o 
  -1   7  18       40.40       -8.33     55.34 o 
   0   7  18      129.73      152.95     59.63 o 
   1   7  18       76.51      109.83     60.72 o 
   2   7  18      100.26      167.74     62.05 o 
   3   7  18       14.02        0.19     58.74 o 
   4   7  18       95.09      123.04     62.31 o 
   5   7  18       38.57       18.70     75.76 o 
   6   7  18        4.52      -10.98     60.83 o 
   7   7  18       96.56       -5.93     61.42 o 
   8   7  18        0.16       64.23     64.01 o 
   9   7  18       72.04       28.72    108.17 o 
  10   7  18       93.14      -22.44     64.06 o 
  11   7  18        0.81       97.31     66.77 o 
  12   7  18        5.10        1.08     65.71 o 
  13   7  18        2.30      200.89     72.83 o 
 -10   8  18        0.02      -58.82     78.07 o 
  -9   8  18       60.89      152.44     94.57 o 
  -8   8  18        0.84      -36.54     81.64 o 
  -7   8  18        1.93       -2.46     88.44 o 
  -6   8  18      149.94      137.91     90.21 o 
  -5   8  18       26.80       24.54     87.63 o 
  -4   8  18       62.43      105.36     93.75 o 
  -3   8  18      134.28      107.41     98.27 o 
  -2   8  18     1337.54     1403.96    159.00 o 
  -1   8  18      103.07      168.41     64.07 o 
   0   8  18      820.84      673.57     81.52 o 
   1   8  18        1.38       77.34     63.63 o 
   2   8  18      254.10      161.42     63.89 o 
   3   8  18       32.90       -4.17     60.66 o 
   4   8  18       11.17       10.79     65.45 o 
   5   8  18       73.17       29.74     64.52 o 
   6   8  18        6.02       -8.14     62.52 o 
   7   8  18        0.26       40.21     73.90 o 
   8   8  18       21.05       -4.41     72.37 o 
   9   8  18       18.30      -55.21     64.11 o 
 -23   1  19       11.24      -41.58     41.58 o 
 -22   1  19        2.34       36.27     41.25 o 
 -21   1  19       63.23       13.78     36.94 o 
 -20   1  19        0.14      -32.51     32.51 o 
 -19   1  19        1.23       -4.73     32.42 o 
 -18   1  19       27.45      -20.01     25.42 o 
 -17   1  19       28.83       79.33     27.59 o 
 -16   1  19        0.05      -13.27     21.53 o 
 -15   1  19      306.18      307.92     28.66 o 
 -14   1  19       18.43       -0.91     20.10 o 
 -13   1  19       32.37       16.27     20.30 o 
 -12   1  19      429.53      437.33     30.53 o 
 -11   1  19      257.80      263.25     38.01 o 
 -10   1  19       14.02      -17.61     17.61 o 
  -9   1  19        8.76       22.67     15.91 o 
  -8   1  19      724.27      763.55     39.38 o 
  -7   1  19       48.24       46.46     14.99 o 
  -6   1  19       18.82       18.34     13.02 o 
  -5   1  19       64.43       57.56     13.07 o 
  -4   1  19        8.09       16.22     13.79 o 
  -3   1  19      186.35      193.10     17.86 o 
  -2   1  19      109.80      239.31     18.59 o 
  -1   1  19       59.37      118.90     16.81 o 
   0   1  19      171.18      227.82     18.21 o 
   1   1  19        0.17       32.85     13.78 o 
   2   1  19      372.46      459.89     22.01 o 
   3   1  19      866.39      910.53     28.22 o 
   4   1  19      435.33      478.53     24.14 o 
   5   1  19        6.10       17.29     16.79 o 
   6   1  19       12.54       44.24     20.41 o 
   7   1  19      934.52      986.91     34.79 o 
   8   1  19        5.47      -19.07     19.07 o 
   9   1  19      133.76      104.92     22.02 o 
  10   1  19      213.68      214.85     24.72 o 
  11   1  19       26.69       36.69     21.97 o 
  12   1  19       28.01        4.67     20.60 o 
  13   1  19       16.10        2.78     23.47 o 
  14   1  19       11.72       -4.68     25.41 o 
  15   1  19       18.20      -30.61     30.61 o 
  16   1  19      266.65      252.27     35.89 o 
  17   1  19       11.36       -1.56     33.12 o 
  18   1  19        0.37      -31.99     33.97 o 
  19   1  19        1.58       17.54     36.06 o 
  20   1  19       32.19       25.31     42.76 o 
  21   1  19        0.30       70.34     41.18 o 
 -23   2  19      363.11      427.51     48.84 o 
 -22   2  19      134.82      164.13     41.33 o 
 -21   2  19      327.74      339.04     44.89 o 
 -20   2  19      117.41       78.51     35.53 o 
 -19   2  19        4.32       73.52     33.42 o 
 -18   2  19      288.85      279.84     43.03 o 
 -17   2  19        0.79       -3.64     29.94 o 
 -16   2  19        3.93       11.63     29.11 o 
 -15   2  19       18.06       50.55     32.28 o 
 -14   2  19      502.65      512.42     33.44 o 
 -13   2  19     1147.30     1045.36     52.39 o 
 -12   2  19      157.07      142.12     24.09 o 
 -11   2  19      114.73       74.75     22.40 o 
 -10   2  19       43.91      -11.04     16.75 o 
  -9   2  19      235.84      210.39     21.58 o 
  -8   2  19      510.50      502.58     24.59 o 
  -7   2  19      251.13      265.52     19.73 o 
  -6   2  19        0.20      -16.10     16.10 o 
  -5   2  19     1587.09     1587.65     42.84 o 
  -4   2  19     1097.84     1048.90     38.41 o 
  -3   2  19      207.43      203.66     23.05 o 
  -2   2  19        0.33      101.45     23.31 o 
  -1   2  19     1048.66     1120.68     38.94 o 
   0   2  19       59.65       85.68     17.52 o 
   1   2  19      362.44      346.23     23.20 o 
   2   2  19      123.80      122.74     19.66 o 
   3   2  19       53.64       64.45     20.73 o 
   4   2  19       48.68       42.36     17.66 o 
   5   2  19     1471.95     1405.66     43.64 o 
   6   2  19      272.56      283.24     34.22 o 
   7   2  19      700.82      761.00     33.58 o 
   8   2  19        0.00       -8.72     20.35 o 
   9   2  19      719.56      633.81     33.15 o 
  10   2  19       78.61       86.99     24.28 o 
  11   2  19      152.08      152.61     25.97 o 
  12   2  19      316.26      384.87     42.27 o 
  13   2  19       60.96      107.63     37.70 o 
  14   2  19        0.46      -23.48     38.22 o 
  15   2  19        0.72       30.68     38.64 o 
  16   2  19       28.96        5.67     39.27 o 
  17   2  19      545.11      635.53     53.59 o 
  18   2  19        9.70      -35.76     41.51 o 
  19   2  19      110.31       73.55     43.33 o 
  20   2  19       96.20      159.21     61.34 o 
  21   2  19       80.05      109.47     53.62 o 
 -22   3  19      303.47      371.91     71.25 o 
 -21   3  19       37.94       37.30     81.58 o 
 -20   3  19        2.59       -9.82     76.76 o 
 -19   3  19      249.59      210.14     58.45 o 
 -18   3  19       16.72      121.38     63.60 o 
 -17   3  19        0.91      -18.94     46.73 o 
 -16   3  19      120.78       91.22     48.04 o 
 -15   3  19     1193.63     1227.18    124.75 o 
 -14   3  19      310.73      284.83     44.24 o 
 -13   3  19       24.37       25.00     34.61 o 
 -12   3  19      661.02      684.45     43.92 o 
 -11   3  19     1534.80     1515.65    115.99 o 
 -10   3  19       72.28       63.91     28.15 o 
  -9   3  19       24.88      -24.49     24.49 o 
  -8   3  19     1357.92     1525.93     61.68 o 
  -7   3  19        0.24       11.59     22.67 o 
  -6   3  19        0.05        5.24     22.08 o 
  -5   3  19     1328.45     1375.25     51.23 o 
  -4   3  19       83.78       72.35     23.30 o 
  -3   3  19      249.24      196.61     23.14 o 
  -2   3  19       34.34       15.49     20.19 o 
  -1   3  19     1561.74     1590.59     52.10 o 
   0   3  19       41.41        0.52     20.71 o 
   1   3  19      616.84      599.95     32.08 o 
   2   3  19      420.77      384.70     28.18 o 
   3   3  19       66.38      100.21     28.16 o 
   4   3  19        5.84        3.48     22.75 o 
   5   3  19      915.38      903.59     42.36 o 
   6   3  19      167.63      175.85     43.74 o 
   7   3  19       26.15       50.46     26.22 o 
   8   3  19      105.46       93.04     27.43 o 
   9   3  19        1.99       -9.14     26.75 o 
  10   3  19      444.26      463.54     64.89 o 
  11   3  19       67.88       97.33     40.14 o 
  12   3  19       29.38       76.79     35.38 o 
  13   3  19       16.19      -11.02     34.82 o 
  14   3  19      203.87      164.45     38.64 o 
  15   3  19      101.31      143.92     39.26 o 
  16   3  19       13.05       30.09     37.61 o 
  17   3  19      381.83      378.96     45.35 o 
  18   3  19        0.53       69.41     40.90 o 
  19   3  19       32.37       51.30     42.34 o 
  20   3  19       33.57       43.74     46.89 o 
 -21   4  19       74.92      -45.15     86.81 o 
 -20   4  19        7.76      -79.18     79.18 o 
 -19   4  19      185.13      319.70     91.40 o 
 -18   4  19      129.95       89.42     82.88 o 
 -17   4  19       33.64       64.27     77.39 o 
 -16   4  19      133.93      150.08     53.30 o 
 -15   4  19        3.02       57.53     57.50 o 
 -14   4  19       85.66       52.67     86.42 o 
 -13   4  19        2.27      -42.73     44.38 o 
 -12   4  19      242.92      207.14     90.76 o 
 -11   4  19       94.34       66.16     47.29 o 
 -10   4  19       85.85      -19.19     42.18 o 
  -9   4  19      296.44      191.97     36.93 o 
  -8   4  19       26.29       75.15     32.81 o 
  -7   4  19      250.40      317.37     40.24 o 
  -6   4  19      122.40       94.02     29.97 o 
  -5   4  19     2345.00     2327.32     78.43 o 
  -4   4  19       88.47       83.30     34.69 o 
  -3   4  19       14.59       24.55     34.33 o 
  -2   4  19        0.43       12.06     34.35 o 
  -1   4  19      724.06      609.47     59.73 o 
   0   4  19       29.53       19.28     34.02 o 
   1   4  19        1.88       -4.01     34.10 o 
   2   4  19      491.08      461.27     88.60 o 
   3   4  19      264.72      268.93     71.65 o 
   4   4  19      104.05       37.18     35.91 o 
   5   4  19      310.36      268.67     35.42 o 
   6   4  19      410.65      380.71     39.49 o 
   7   4  19     1487.93     1380.29     93.83 o 
   8   4  19       70.05       65.27    134.15 o 
   9   4  19       78.88       45.46     29.96 o 
  10   4  19       10.76      -15.91     29.84 o 
  11   4  19      306.27      274.26     41.92 o 
  12   4  19        0.23       -3.49     31.11 o 
  13   4  19      223.98      227.91     37.47 o 
  14   4  19       72.00       34.13     39.06 o 
  15   4  19       10.66      -16.61     34.44 o 
  16   4  19       24.30       48.44     36.08 o 
  17   4  19      244.91      224.99     41.07 o 
  18   4  19        8.00       14.06     37.21 o 
  19   4  19        3.23       24.12     42.10 o 
 -19   5  19       30.82      135.07     83.48 o 
 -18   5  19       88.38      123.20     64.52 o 
 -17   5  19       22.96      -50.37     50.37 o 
 -16   5  19        8.06       11.70     50.05 o 
 -15   5  19      323.38      401.59     84.12 o 
 -14   5  19      214.25      237.56     52.66 o 
 -13   5  19      162.44      186.70     50.74 o 
 -12   5  19       24.21       56.66     46.46 o 
 -11   5  19      134.91      108.71     58.02 o 
 -10   5  19       19.28       29.14     69.30 o 
  -9   5  19       60.27      129.51     45.31 o 
  -8   5  19      195.53      222.85     48.72 o 
  -7   5  19        4.09       16.21     56.09 o 
  -6   5  19       76.80       58.99     42.87 o 
  -5   5  19      204.35      217.17     39.03 o 
  -4   5  19       35.68       57.73     36.17 o 
  -3   5  19        0.88       39.15     34.96 o 
  -2   5  19      212.77      139.88     39.78 o 
  -1   5  19       82.41       79.76     36.27 o 
   0   5  19       73.79       56.04     36.74 o 
   1   5  19      259.80      267.51     64.56 o 
   2   5  19       98.16       42.31     35.29 o 
   3   5  19       15.69       -8.35     34.03 o 
   4   5  19      338.48      328.43     65.02 o 
   5   5  19       31.67      -20.27    115.61 o 
   6   5  19      814.95      699.46     98.97 o 
   7   5  19        2.80      -12.67     50.72 o 
   8   5  19       98.40       72.34     36.39 o 
   9   5  19        3.37       42.85     52.60 o 
  10   5  19      120.45       80.94     54.71 o 
  11   5  19       10.91       39.24     37.28 o 
  12   5  19      199.45      137.06     39.13 o 
  13   5  19      414.11      350.62     45.69 o 
  14   5  19        4.67       17.55     47.07 o 
  15   5  19        0.09        0.41     67.15 o 
  16   5  19       19.80       57.07     69.53 o 
  17   5  19      361.63      216.97    107.88 o 
 -17   6  19        3.42       -2.05     50.98 o 
 -16   6  19      142.72      103.39     52.27 o 
 -15   6  19       42.19      113.13     50.80 o 
 -14   6  19      132.90      123.78     58.56 o 
 -13   6  19        8.73       13.22     45.59 o 
 -12   6  19       29.68        4.13     43.98 o 
 -11   6  19       33.14      -34.78     41.47 o 
 -10   6  19       67.30       34.23     42.27 o 
  -9   6  19        8.07       16.78     61.08 o 
  -8   6  19       44.40       42.31     54.38 o 
  -7   6  19      237.43      279.44     45.36 o 
  -6   6  19        1.07        4.37     74.65 o 
  -5   6  19       72.41        8.91     77.67 o 
  -4   6  19       38.73      110.66     80.98 o 
  -3   6  19      246.51      172.29     68.49 o 
  -2   6  19        0.12       24.92     96.81 o 
  -1   6  19       79.39      117.66     56.02 o 
   0   6  19       22.66       68.11     54.81 o 
   1   6  19        5.85      -51.49     51.49 o 
   2   6  19       30.85       26.69     53.90 o 
   3   6  19      129.47       57.47     56.77 o 
   4   6  19        0.23       44.04     57.39 o 
   5   6  19       69.93       47.33     60.27 o 
   6   6  19        0.07      -11.16     87.44 o 
   7   6  19        1.37       79.78     60.34 o 
   8   6  19       10.14       53.70     87.96 o 
   9   6  19      290.36      263.85     96.25 o 
  10   6  19        0.01       12.71     61.99 o 
  11   6  19        3.86       17.01     62.79 o 
  12   6  19       47.02      -16.66     64.19 o 
  13   6  19       54.03      109.35     90.73 o 
  14   6  19      148.67      129.43     72.60 o 
  15   6  19       88.25      -74.03    138.17 o 
 -14   7  19       13.56       59.16     86.22 o 
 -13   7  19        7.15       47.44     84.71 o 
 -12   7  19        0.79      -10.88     77.97 o 
 -11   7  19       94.74      156.10     86.50 o 
 -10   7  19       88.97       97.14     86.98 o 
  -9   7  19      108.83       56.89     81.72 o 
  -8   7  19      156.40      123.10     85.68 o 
  -7   7  19       84.15        2.90     78.85 o 
  -6   7  19      147.70      235.69     92.08 o 
  -5   7  19       88.04      380.37    104.08 o 
  -4   7  19        0.10      -16.90     79.77 o 
  -3   7  19        0.07      -16.09     82.86 o 
  -2   7  19       22.84       82.41     56.89 o 
  -1   7  19      415.48      500.17     73.33 o 
   0   7  19        5.07       12.93     56.94 o 
   1   7  19      308.09      220.07    159.60 o 
   2   7  19      101.79       53.80     60.60 o 
   3   7  19      156.51      180.68     63.32 o 
   4   7  19        2.72       73.61     62.28 o 
   5   7  19       19.03      -41.67     60.78 o 
   6   7  19        0.04       27.33     79.20 o 
   7   7  19       92.80       49.89     63.70 o 
   8   7  19       15.27       12.41     63.31 o 
   9   7  19      126.76      139.25     66.35 o 
  10   7  19       11.30      -38.22     65.68 o 
  11   7  19       44.19       -7.18     66.43 o 
  12   7  19        0.26       48.19     70.02 o 
  -9   8  19       60.23      183.05     95.36 o 
  -8   8  19       20.63      133.67     95.17 o 
  -7   8  19      185.22      243.89    102.74 o 
  -6   8  19       67.88      147.67     96.92 o 
  -5   8  19      154.68      201.34     98.09 o 
  -4   8  19       35.49      122.02    100.49 o 
  -3   8  19      403.75      510.62    118.21 o 
  -2   8  19       38.46      163.11    102.25 o 
  -1   8  19      464.39      434.88     76.07 o 
   0   8  19       82.90        6.92     66.33 o 
   1   8  19       86.70        3.49     77.80 o 
   2   8  19       59.99      -33.02     61.24 o 
   3   8  19      137.87      103.23     65.68 o 
   4   8  19       15.81       -2.00    109.28 o 
   5   8  19       24.54      -42.66     61.31 o 
   6   8  19        1.41       62.06     65.87 o 
   7   8  19       12.30       10.44     92.55 o 
 -23   0  20       13.47      -28.58     61.01 o 
 -22   0  20      652.70      727.16     93.08 o 
 -21   0  20       10.94      -11.54     56.62 o 
 -20   0  20      901.14      961.82    100.18 o 
 -19   0  20       38.97      111.81     59.66 o 
 -18   0  20      725.69      901.36     93.13 o 
 -17   0  20     1809.23     1889.64    101.48 o 
 -16   0  20     1896.72     2460.47    118.07 o 
 -15   0  20       79.79       97.51     35.85 o 
 -14   0  20        0.92        4.42     30.82 o 
 -13   0  20     1521.01     1752.43     78.31 o 
 -12   0  20     1874.57     2043.88     85.31 o 
 -11   0  20     1645.47     1716.67     97.98 o 
 -10   0  20      266.27      271.57     29.06 o 
  -9   0  20      426.12      503.20     61.88 o 
  -8   0  20        0.05      -14.49     20.77 o 
  -7   0  20       84.15       78.36     23.52 o 
  -6   0  20       63.14       35.83     21.96 o 
  -5   0  20      262.45      305.31     27.98 o 
  -4   0  20     7272.86     7600.11    220.64 o 
  -3   0  20     1218.82     1181.02     59.91 o 
  -2   0  20     3250.02     3066.66    103.07 o 
  -1   0  20      131.22       66.79     28.22 o 
   0   0  20     5996.83     5687.64    170.64 o 
   1   0  20      246.13      258.66     77.17 o 
   2   0  20    12425.78    12493.84    308.96 o 
   3   0  20       33.28       45.96     24.05 o 
   4   0  20     2127.13     2030.65     81.17 o 
   5   0  20     1262.50     1253.63     56.81 o 
   6   0  20      877.03      790.18     44.41 o 
   7   0  20      194.83      250.19     38.86 o 
   8   0  20     6701.40     6772.62    206.85 o 
   9   0  20       11.31      -17.02     26.98 o 
  10   0  20      928.98     1028.81     54.31 o 
  11   0  20     1439.70     1513.58     72.92 o 
  12   0  20      721.03      792.40     52.53 o 
  13   0  20      958.79      998.08     58.74 o 
  14   0  20      801.66      875.04     56.67 o 
  15   0  20     2265.42     2344.60    130.89 o 
  16   0  20      738.21      859.92     93.05 o 
  17   0  20       14.78       52.32     48.49 o 
  18   0  20      506.95      486.30     62.68 o 
  19   0  20      121.82      112.66     54.94 o 
  20   0  20      702.90      662.07     68.68 o 
  21   0  20        0.48       12.69     54.62 o 
 -23   1  20       22.42        5.24     44.01 o 
 -22   1  20       39.32       -4.36     43.74 o 
 -21   1  20       39.75      -35.98     35.98 o 
 -20   1  20      463.36      368.72     45.05 o 
 -19   1  20       40.83       53.35     34.31 o 
 -18   1  20      167.59      206.92     37.64 o 
 -17   1  20      363.18      333.78     34.62 o 
 -16   1  20        3.78      -13.07     24.48 o 
 -15   1  20      400.52      363.18     30.40 o 
 -14   1  20       25.20       -7.20     29.47 o 
 -13   1  20      430.62      458.43     40.44 o 
 -12   1  20      342.74      349.33     30.24 o 
 -11   1  20      239.29      181.23     30.58 o 
 -10   1  20     4019.88     4015.82     92.92 o 
  -9   1  20      714.26      737.33     29.68 o 
  -8   1  20     4196.99     4414.60     91.72 o 
  -7   1  20     3133.54     3271.65     72.16 o 
  -6   1  20     5181.81     5472.36    102.68 o 
  -5   1  20      199.60      180.60     19.32 o 
  -4   1  20      882.35      870.51     30.16 o 
  -3   1  20      549.01      527.61     25.06 o 
  -2   1  20     7023.85     7242.05    139.33 o 
  -1   1  20      344.61      325.70     26.44 o 
   0   1  20      537.44      720.08     30.99 o 
   1   1  20     1945.68     2045.14     48.48 o 
   2   1  20      180.54      109.94     17.28 o 
   3   1  20      947.39      988.84     33.87 o 
   4   1  20       82.67      164.89     24.24 o 
   5   1  20     5530.09     5983.43    113.51 o 
   6   1  20     2586.95     2930.36     65.72 o 
   7   1  20      828.76      864.60     33.77 o 
   8   1  20      683.93      748.88     33.07 o 
   9   1  20        3.78       -3.60     26.83 o 
  10   1  20      263.56      329.79     27.45 o 
  11   1  20        0.79       23.26     22.45 o 
  12   1  20       33.99       -2.27     23.58 o 
  13   1  20       96.71       78.05     21.22 o 
  14   1  20       37.49       28.43     30.09 o 
  15   1  20        0.06       10.90     28.45 o 
  16   1  20       15.92       13.97     36.51 o 
  17   1  20      719.49      793.19     47.92 o 
  18   1  20       99.73      110.72     37.52 o 
  19   1  20       42.75       34.26     37.18 o 
  20   1  20       23.25       98.00     46.67 o 
  21   1  20      546.40      584.03     52.28 o 
 -22   2  20        4.54       19.30     35.60 o 
 -21   2  20       30.48       10.04     35.06 o 
 -20   2  20      468.07      471.92     45.84 o 
 -19   2  20       53.96       66.53     34.28 o 
 -18   2  20      364.39      452.37     43.81 o 
 -17   2  20        7.98       14.71     30.93 o 
 -16   2  20      653.21      667.15     47.58 o 
 -15   2  20      646.77      568.67     44.30 o 
 -14   2  20      290.05      326.91     32.10 o 
 -13   2  20      201.95      175.83     30.62 o 
 -12   2  20      135.55      170.77     39.61 o 
 -11   2  20      100.76       68.54     22.87 o 
 -10   2  20        4.64      -20.37     20.37 o 
  -9   2  20      148.27      161.34     24.10 o 
  -8   2  20       76.76       45.40     19.50 o 
  -7   2  20      743.85      687.89     32.07 o 
  -6   2  20     1302.44     1332.76     50.18 o 
  -5   2  20      100.23       87.08     20.28 o 
  -4   2  20      320.31      333.34     31.16 o 
  -3   2  20      240.95      236.99     25.44 o 
  -2   2  20     6925.48     6904.86    215.92 o 
  -1   2  20        8.26       49.62     22.26 o 
   0   2  20     2922.96     2869.04     78.00 o 
   1   2  20        2.53        5.19     22.45 o 
   2   2  20     1401.76     1407.61     52.19 o 
   3   2  20      232.87      306.71     29.14 o 
   4   2  20     3003.88     2991.92     76.79 o 
   5   2  20      464.45      507.81     38.07 o 
   6   2  20       21.56       30.48     22.57 o 
   7   2  20      950.96      821.90     38.87 o 
   8   2  20      473.50      429.27     31.96 o 
   9   2  20      740.24      744.34     38.88 o 
  10   2  20        0.11      -24.30     24.30 o 
  11   2  20      146.79      150.82     30.85 o 
  12   2  20      239.08      187.56     52.06 o 
  13   2  20     1334.48     1455.55     82.26 o 
  14   2  20      434.76      477.60     51.73 o 
  15   2  20      539.81      649.78     53.66 o 
  16   2  20      417.78      616.82     53.57 o 
  17   2  20      220.55      274.25     52.01 o 
  18   2  20      165.81      110.31     45.13 o 
  19   2  20       25.31       67.96     44.14 o 
  20   2  20      667.54      723.93     69.89 o 
 -21   3  20        0.33      -52.66     52.66 o 
 -20   3  20      535.72      545.00    108.83 o 
 -19   3  20       29.75       37.53     53.45 o 
 -18   3  20      344.33      285.27     59.19 o 
 -17   3  20       13.67       25.21     48.42 o 
 -16   3  20      985.82     1198.93     86.05 o 
 -15   3  20      539.14      475.82     49.38 o 
 -14   3  20      158.64      147.25     39.87 o 
 -13   3  20      179.71      159.55     38.69 o 
 -12   3  20      131.27       43.68     45.88 o 
 -11   3  20      552.77      545.09     41.45 o 
 -10   3  20      862.39      829.43     47.25 o 
  -9   3  20        9.60        4.91     26.49 o 
  -8   3  20     2191.65     2228.38     77.67 o 
  -7   3  20      289.76      325.45     43.61 o 
  -6   3  20      376.99      413.50     31.71 o 
  -5   3  20      322.49      450.38     32.79 o 
  -4   3  20      766.21      768.47     58.42 o 
  -3   3  20      437.12      383.36     34.30 o 
  -2   3  20       41.32       -5.71     31.67 o 
  -1   3  20     1399.49     1529.15     53.62 o 
   0   3  20      203.78      227.07     41.97 o 
   1   3  20        3.54      -21.46     21.46 o 
   2   3  20      183.80      159.08     29.51 o 
   3   3  20     4067.91     3887.27    110.93 o 
   4   3  20       66.70       36.11     24.78 o 
   5   3  20       78.24       87.54     26.12 o 
   6   3  20       86.28       80.07     26.73 o 
   7   3  20      516.60      571.23     41.84 o 
   8   3  20      614.83      573.50     47.90 o 
   9   3  20       57.73       68.81     28.51 o 
  10   3  20      104.48       79.78     40.89 o 
  11   3  20        0.46        8.48     40.14 o 
  12   3  20      640.99      779.44     51.09 o 
  13   3  20       13.99       27.07     35.57 o 
  14   3  20      141.57       93.03     38.49 o 
  15   3  20       44.55       70.54     38.37 o 
  16   3  20      197.16      226.91     83.06 o 
  17   3  20       19.58       71.25     40.48 o 
  18   3  20       17.84       27.04     43.57 o 
  19   3  20        0.95       12.68     41.45 o 
 -20   4  20        3.44      -65.09     80.07 o 
 -19   4  20      147.45      133.48     85.63 o 
 -18   4  20       48.72      -67.64     75.81 o 
 -17   4  20       10.04       -3.98     78.31 o 
 -16   4  20       39.82      -52.13     87.18 o 
 -15   4  20        0.04      -46.19     46.19 o 
 -14   4  20        5.04      -42.65     46.94 o 
 -13   4  20        1.06       -3.72     46.63 o 
 -12   4  20       38.67       26.03     48.36 o 
 -11   4  20      129.29       32.45     47.01 o 
 -10   4  20      143.80       85.61     46.84 o 
  -9   4  20      245.47      300.65     54.30 o 
  -8   4  20      807.76      737.29     89.35 o 
  -7   4  20        1.43       71.53     33.74 o 
  -6   4  20      209.80      226.20     38.03 o 
  -5   4  20        4.16       24.56     29.24 o 
  -4   4  20      251.69      273.20     46.99 o 
  -3   4  20      178.55      207.40     51.44 o 
  -2   4  20     1348.32     1250.09     83.07 o 
  -1   4  20        5.81       69.71     37.18 o 
   0   4  20        9.46      -36.14     38.56 o 
   1   4  20      195.04      103.46     81.09 o 
   2   4  20      697.98      659.55     71.30 o 
   3   4  20      323.42      296.48     56.68 o 
   4   4  20       36.81       10.86     30.44 o 
   5   4  20      198.97      218.13     36.21 o 
   6   4  20      202.09      233.87     36.50 o 
   7   4  20      932.20     1042.20     65.82 o 
   8   4  20      216.14      283.53    104.52 o 
   9   4  20        9.84      -19.19     30.14 o 
  10   4  20      328.74      275.23     47.12 o 
  11   4  20      177.98      111.45     34.14 o 
  12   4  20      428.12      340.18     50.10 o 
  13   4  20      326.83      283.48     39.11 o 
  14   4  20      268.18      243.40     48.60 o 
  15   4  20        0.08       37.34     36.32 o 
  16   4  20      126.67      197.24     40.23 o 
  17   4  20      266.10      235.39     42.49 o 
  18   4  20        0.85       11.59     38.45 o 
 -18   5  20      113.58       94.30     77.47 o 
 -17   5  20        0.58        7.31     52.73 o 
 -16   5  20      138.38      101.96     53.16 o 
 -15   5  20      282.12      151.27     53.76 o 
 -14   5  20       91.68       79.10     49.29 o 
 -13   5  20        6.13      -58.83     58.83 o 
 -12   5  20       17.05       14.50     61.59 o 
 -11   5  20      257.73      168.75     50.65 o 
 -10   5  20        1.00      -39.00     43.56 o 
  -9   5  20      268.09      360.83    106.88 o 
  -8   5  20      378.58      326.61     51.99 o 
  -7   5  20      626.65      594.98    126.18 o 
  -6   5  20       75.24       53.96     66.73 o 
  -5   5  20      200.41      227.05     50.41 o 
  -4   5  20       59.99      114.79     59.95 o 
  -3   5  20      450.06      478.35     47.47 o 
  -2   5  20       39.58       37.11     37.54 o 
  -1   5  20       79.33       82.44     36.76 o 
   0   5  20      315.39      300.22     48.40 o 
   1   5  20      264.46      213.16     46.46 o 
   2   5  20      130.70      238.66     74.43 o 
   3   5  20       10.65        8.22     35.63 o 
   4   5  20       80.56       -3.27     71.36 o 
   5   5  20      299.67      277.98    113.11 o 
   6   5  20       26.57       15.36     38.28 o 
   7   5  20       17.59        3.35     37.26 o 
   8   5  20        1.43      -47.47     47.47 o 
   9   5  20      252.46      163.54     53.29 o 
  10   5  20      111.71      105.96     39.68 o 
  11   5  20       24.83      -18.27     38.64 o 
  12   5  20       27.69       25.55     40.51 o 
  13   5  20      185.20      148.27     41.84 o 
  14   5  20       42.18       94.74     75.66 o 
  15   5  20       36.43       13.70     68.46 o 
  16   5  20      144.26      122.81     89.52 o 
 -16   6  20       40.87       -2.56     50.69 o 
 -15   6  20       84.65      -22.57     48.87 o 
 -14   6  20       40.74       52.78     48.03 o 
 -13   6  20       40.21       47.36     48.14 o 
 -12   6  20      355.30      347.88     54.97 o 
 -11   6  20       74.75       90.71     47.08 o 
 -10   6  20       43.53       13.88     43.17 o 
  -9   6  20        2.32       14.26     43.60 o 
  -8   6  20       13.16       30.29     81.62 o 
  -7   6  20       12.40       -1.36     40.65 o 
  -6   6  20       54.14       72.00     41.29 o 
  -5   6  20      305.13      386.42     98.46 o 
  -4   6  20      352.97      305.21     95.63 o
[truncated: 113,352 more chars]
